# Supplementary material for: Transcriptional correlates of the pathological phenotype in a Huntington’s disease mouse model
Source: Sci Rep. 2019 Dec 10;9:18696. doi: 10.1038/s41598-019-55177-9 (PMC6904489; doi:10.1038/s41598-019-55177-9)
Supplement: Supplementary file 2 — Supplementary Table 1 [file 41598_2019_55177_MOESM2_ESM.xls]

## Sheet: Hoja1
Supplementary Table 1. DeSeq2 results from the four comparisons described in the main text.
	all wt vs R6/1 good				all wt vs R6/1 poor				wt good vs wt poor				R6/1 good vs R6/1 poor
Gene stable ID	stat	log2 Fold Change	P-value	Adj. P-value	stat	log2 Fold Change	P-value	Adj. P-value	stat	log2 Fold Change	P-value	Adj. P-value	stat	log2 Fold Change	P-value	Adj. P-value	MGI symbol
ENSMUSG00000006800	0.75	0.08	4.5E-01	6.5E-01	4.82	0.53	1.5E-06	2.3E-05	0.36	0.05	7.2E-01	1.0E+00	6.22	0.46	5.0E-10	8.2E-06	Sulf2
ENSMUSG00000016179	-10.21	-1.50	1.9E-24	7.9E-22	-5.19	-0.78	2.1E-07	4.3E-06	-1.24	-0.21	2.2E-01	1.0E+00	5.49	0.72	3.9E-08	3.2E-04	Camk1g
ENSMUSG00000038370	-4.88	-0.60	1.1E-06	2.0E-05	-8.73	-1.19	2.5E-18	3.7E-16	-1.90	-0.26	5.7E-02	1.0E+00	-4.81	-0.59	1.5E-06	2.3E-03	Pcp4l1
ENSMUSG00000051678	4.47	0.48	7.8E-06	1.1E-04	-1.10	-0.12	2.7E-01	4.7E-01	0.52	0.08	6.0E-01	1.0E+00	-4.90	-0.60	9.8E-07	2.3E-03	Pcdhb6
ENSMUSG00000058260	-1.90	-0.27	5.7E-02	1.6E-01	-7.82	-1.08	5.2E-15	4.7E-13	-0.46	-0.07	6.4E-01	1.0E+00	-4.89	-0.81	1.0E-06	2.3E-03	Serpina9
ENSMUSG00000031112	-1.53	-0.22	1.2E-01	2.8E-01	-5.12	-0.73	3.0E-07	5.8E-06	1.10	0.19	2.7E-01	1.0E+00	-4.84	-0.51	1.3E-06	2.3E-03	Stk26
ENSMUSG00000036422	-1.37	-0.35	1.7E-01	3.5E-01	2.25	0.77	2.4E-02	8.2E-02	0.28	0.12	7.8E-01	1.0E+00	4.80	1.12	1.6E-06	2.3E-03	Pcdh8
ENSMUSG00000033152	1.28	0.21	2.0E-01	3.9E-01	6.26	1.06	4.0E-10	1.5E-08	0.35	0.07	7.3E-01	1.0E+00	4.97	0.86	6.7E-07	2.3E-03	Podxl2
ENSMUSG00000022577	1.15	0.17	2.5E-01	4.5E-01	4.52	0.64	6.1E-06	8.2E-05	0.74	0.13	4.6E-01	1.0E+00	4.84	0.47	1.3E-06	2.3E-03	Ly6h
ENSMUSG00000042595	-0.77	-0.12	4.4E-01	6.4E-01	3.20	0.51	1.4E-03	8.1E-03	1.17	0.23	2.4E-01	1.0E+00	4.82	0.64	1.5E-06	2.3E-03	Fam199x
ENSMUSG00000042425	-0.22	-0.04	8.2E-01	9.1E-01	3.99	0.71	6.7E-05	6.4E-04	0.28	0.06	7.8E-01	1.0E+00	5.06	0.75	4.3E-07	2.3E-03	Frmpd3
ENSMUSG00000095139	-2.64	-0.34	8.3E-03	3.8E-02	1.42	0.19	1.6E-01	3.2E-01	0.99	0.17	3.2E-01	1.0E+00	4.78	0.54	1.8E-06	2.4E-03	Pou3f2
ENSMUSG00000025555	-4.98	-0.49	6.3E-07	1.2E-05	0.20	0.02	8.4E-01	9.2E-01	-0.18	-0.02	8.6E-01	1.0E+00	4.72	0.52	2.4E-06	3.0E-03	Farp1
ENSMUSG00000044167	-6.21	-0.71	5.3E-10	2.2E-08	-9.28	-1.07	1.7E-20	3.5E-18	0.37	0.05	7.1E-01	1.0E+00	-4.70	-0.35	2.6E-06	3.1E-03	Foxo1
ENSMUSG00000023067	-7.85	-1.51	4.0E-15	4.4E-13	-0.87	-0.22	3.8E-01	5.8E-01	0.75	0.17	4.5E-01	1.0E+00	4.66	1.30	3.2E-06	3.4E-03	Cdkn1a
ENSMUSG00000113317	-3.68	-1.07	2.4E-04	2.1E-03	-8.65	-2.54	5.3E-18	7.5E-16	-1.91	-0.55	5.6E-02	1.0E+00	-4.59	-1.47	4.3E-06	3.4E-03	Gm48573
ENSMUSG00000035640	-3.03	-0.20	2.4E-03	1.5E-02	1.76	0.12	7.8E-02	2.0E-01	-0.75	-0.07	4.6E-01	1.0E+00	4.58	0.32	4.8E-06	3.4E-03	Cbarp
ENSMUSG00000046711	-2.95	-0.27	3.2E-03	1.8E-02	2.59	0.25	9.7E-03	4.0E-02	-0.91	-0.10	3.6E-01	1.0E+00	4.63	0.52	3.7E-06	3.4E-03	Hmga1
ENSMUSG00000085667	-2.31	-0.43	2.1E-02	7.7E-02	-8.00	-1.52	1.3E-15	1.3E-13	-1.24	-0.24	2.2E-01	1.0E+00	-4.65	-1.09	3.4E-06	3.4E-03	Gm12992
ENSMUSG00000022103	-2.15	-0.80	3.1E-02	1.0E-01	1.52	0.51	1.3E-01	2.8E-01	0.13	0.06	9.0E-01	1.0E+00	4.58	1.31	4.7E-06	3.4E-03	Gfra2
ENSMUSG00000021277	-1.75	-0.15	8.0E-02	2.1E-01	2.78	0.25	5.4E-03	2.5E-02	-1.27	-0.14	2.0E-01	1.0E+00	4.59	0.40	4.3E-06	3.4E-03	Traf3
ENSMUSG00000079402	1.28	0.22	2.0E-01	3.9E-01	4.80	0.98	1.6E-06	2.4E-05	1.24	0.27	2.2E-01	1.0E+00	4.58	0.75	4.5E-06	3.4E-03	Gm3020
ENSMUSG00000031212	-0.76	-0.48	4.5E-01	6.4E-01	3.68	2.99	2.3E-04	1.8E-03	0.40	0.32	6.9E-01	1.0E+00	4.60	3.46	4.3E-06	3.4E-03	Pgr15l
ENSMUSG00000029570	-2.07	-0.33	3.8E-02	1.2E-01	2.50	0.45	1.2E-02	4.8E-02	1.43	0.27	1.5E-01	1.0E+00	4.54	0.78	5.6E-06	3.7E-03	Lfng
ENSMUSG00000050272	-0.59	-0.10	5.5E-01	7.3E-01	3.78	0.68	1.5E-04	1.3E-03	0.77	0.16	4.4E-01	1.0E+00	4.54	0.78	5.6E-06	3.7E-03	Dscam
ENSMUSG00000074607	-0.66	-0.16	5.1E-01	6.9E-01	3.74	1.00	1.8E-04	1.5E-03	0.98	0.28	3.3E-01	1.0E+00	4.45	1.16	8.7E-06	5.5E-03	Tox2
ENSMUSG00000040097	0.11	0.01	9.1E-01	9.6E-01	4.18	0.27	2.9E-05	3.1E-04	-0.18	-0.02	8.6E-01	1.0E+00	4.43	0.27	9.4E-06	5.7E-03	Flywch1
ENSMUSG00000021957	-2.65	-0.19	8.0E-03	3.7E-02	1.20	0.09	2.3E-01	4.2E-01	0.85	0.08	4.0E-01	1.0E+00	4.39	0.29	1.1E-05	6.1E-03	Tkt
ENSMUSG00000096488	1.35	0.25	1.8E-01	3.6E-01	4.64	0.98	3.4E-06	4.9E-05	1.30	0.29	1.9E-01	1.0E+00	4.39	0.74	1.1E-05	6.1E-03	Gm10409
ENSMUSG00000023266	-1.02	-0.14	3.1E-01	5.1E-01	3.99	0.45	6.6E-05	6.3E-04	0.20	0.03	8.4E-01	1.0E+00	4.40	0.59	1.1E-05	6.1E-03	Frs3
ENSMUSG00000031827	-2.06	-0.18	3.9E-02	1.2E-01	3.38	0.27	7.3E-04	4.8E-03	0.06	0.01	9.5E-01	1.0E+00	4.37	0.45	1.2E-05	6.5E-03	Cotl1
ENSMUSG00000002831	-1.48	-0.52	1.4E-01	3.0E-01	4.47	2.58	7.8E-06	1.0E-04	0.43	0.18	6.7E-01	1.0E+00	4.36	3.10	1.3E-05	6.6E-03	Plin4
ENSMUSG00000030711	-7.36	-1.11	1.9E-13	1.6E-11	1.63	0.44	1.0E-01	2.4E-01	0.48	0.08	6.3E-01	1.0E+00	4.35	1.55	1.4E-05	6.7E-03	Sult1a1
ENSMUSG00000028778	-1.74	-0.61	8.2E-02	2.1E-01	2.99	0.87	2.8E-03	1.5E-02	0.55	0.23	5.8E-01	1.0E+00	4.34	1.48	1.4E-05	6.7E-03	Hcrtr1
ENSMUSG00000022489	-6.49	-1.06	8.8E-11	4.3E-09	-11.52	-1.84	1.0E-30	7.2E-28	-1.01	-0.17	3.1E-01	1.0E+00	-4.31	-0.77	1.6E-05	7.4E-03	Pde1b
ENSMUSG00000096793	1.96	0.31	5.0E-02	1.5E-01	5.12	0.93	3.1E-07	6.0E-06	1.41	0.27	1.6E-01	1.0E+00	4.31	0.63	1.6E-05	7.4E-03	Gm3002
ENSMUSG00000038354	-10.63	-1.40	2.1E-26	1.2E-23	-6.85	-0.72	7.2E-12	3.9E-10	-0.56	-0.07	5.8E-01	1.0E+00	4.29	0.68	1.8E-05	7.4E-03	Ankrd35
ENSMUSG00000018427	-4.29	-0.55	1.8E-05	2.3E-04	-6.90	-0.92	5.3E-12	2.9E-10	-0.19	-0.03	8.5E-01	1.0E+00	-4.30	-0.37	1.7E-05	7.4E-03	Ypel2
ENSMUSG00000030084	1.97	0.35	4.9E-02	1.4E-01	5.44	0.92	5.4E-08	1.3E-06	0.50	0.11	6.2E-01	1.0E+00	4.29	0.57	1.8E-05	7.4E-03	Plxna1
ENSMUSG00000074736	-0.82	-0.08	4.1E-01	6.1E-01	-4.25	-0.41	2.2E-05	2.4E-04	-0.54	-0.07	5.9E-01	1.0E+00	-4.29	-0.33	1.8E-05	7.4E-03	Syndig1
ENSMUSG00000032259	-5.29	-1.31	1.2E-07	2.8E-06	-11.35	-2.14	7.3E-30	4.4E-27	-1.50	-0.30	1.3E-01	1.0E+00	-4.27	-0.82	2.0E-05	7.5E-03	Drd2
ENSMUSG00000028664	2.12	0.38	3.4E-02	1.1E-01	5.81	0.99	6.3E-09	1.8E-07	0.86	0.20	3.9E-01	1.0E+00	4.28	0.61	1.9E-05	7.5E-03	Ephb2
ENSMUSG00000053693	0.53	0.16	6.0E-01	7.6E-01	4.24	0.97	2.2E-05	2.5E-04	0.30	0.12	7.6E-01	1.0E+00	4.27	0.81	1.9E-05	7.5E-03	Mast1
ENSMUSG00000085041	1.34	0.27	1.8E-01	3.6E-01	-3.38	-0.79	7.3E-04	4.8E-03	1.19	0.32	2.3E-01	1.0E+00	-4.26	-1.05	2.0E-05	7.6E-03	BB031773
ENSMUSG00000035236	-0.64	-0.09	5.2E-01	7.1E-01	2.17	0.32	3.0E-02	9.6E-02	1.60	0.27	1.1E-01	1.0E+00	4.25	0.41	2.1E-05	7.8E-03	Scai
ENSMUSG00000095295	2.44	0.36	1.5E-02	5.9E-02	5.59	0.95	2.2E-08	5.7E-07	0.82	0.16	4.1E-01	1.0E+00	4.24	0.59	2.3E-05	8.1E-03	Gm3488
ENSMUSG00000028104	-0.03	0.00	9.8E-01	9.9E-01	5.08	0.53	3.7E-07	7.0E-06	-0.22	-0.03	8.2E-01	1.0E+00	4.22	0.53	2.4E-05	8.4E-03	Polr3gl
ENSMUSG00000086524	4.21	0.39	2.6E-05	3.2E-04	8.23	0.79	1.9E-16	2.1E-14	0.28	0.04	7.8E-01	1.0E+00	4.22	0.40	2.5E-05	8.4E-03	Pabpc1l2a-ps
ENSMUSG00000029054	-10.56	-1.33	4.7E-26	2.4E-23	-14.06	-2.10	6.4E-45	1.9E-41	-0.31	-0.04	7.6E-01	1.0E+00	-4.19	-0.77	2.8E-05	8.6E-03	Gabrd
ENSMUSG00000031551	-4.42	-0.94	9.6E-06	1.4E-04	-10.64	-1.97	1.9E-26	8.7E-24	-0.21	-0.05	8.3E-01	1.0E+00	-4.20	-1.03	2.7E-05	8.6E-03	Ido1
ENSMUSG00000025369	-4.34	-0.19	1.4E-05	1.9E-04	1.11	0.05	2.7E-01	4.6E-01	-0.07	0.00	9.4E-01	1.0E+00	4.19	0.25	2.8E-05	8.6E-03	Smarcc2
ENSMUSG00000031785	-4.27	-0.35	2.0E-05	2.6E-04	1.85	0.20	6.5E-02	1.7E-01	1.14	0.11	2.6E-01	1.0E+00	4.20	0.55	2.7E-05	8.6E-03	Adgrg1
ENSMUSG00000045284	1.27	0.17	2.0E-01	3.9E-01	4.85	0.68	1.2E-06	2.0E-05	1.44	0.23	1.5E-01	1.0E+00	4.20	0.51	2.7E-05	8.6E-03	Dcaf12l1
ENSMUSG00000020866	-0.46	-0.15	6.5E-01	8.0E-01	2.84	0.71	4.5E-03	2.1E-02	0.00	0.00	1.0E+00	1.0E+00	4.19	0.86	2.8E-05	8.6E-03	Cacna1g
ENSMUSG00000058446	-1.51	-0.17	1.3E-01	2.9E-01	2.45	0.28	1.4E-02	5.4E-02	0.47	0.07	6.4E-01	1.0E+00	4.17	0.46	3.0E-05	9.0E-03	Znrf2
ENSMUSG00000048004	1.16	0.30	2.5E-01	4.4E-01	4.52	1.10	6.1E-06	8.1E-05	0.77	0.23	4.4E-01	1.0E+00	4.14	0.81	3.5E-05	1.0E-02	Tmem196
ENSMUSG00000096197	-0.92	-0.20	3.6E-01	5.6E-01	3.07	0.63	2.1E-03	1.2E-02	0.43	0.11	6.7E-01	1.0E+00	4.14	0.84	3.5E-05	1.0E-02	4930555G01Rik
ENSMUSG00000024175	-1.67	-0.64	9.4E-02	2.3E-01	4.37	1.58	1.2E-05	1.5E-04	0.97	0.40	3.3E-01	1.0E+00	4.13	2.22	3.7E-05	1.0E-02	Tekt4
ENSMUSG00000023994	7.56	0.88	4.0E-14	3.7E-12	4.97	0.59	6.6E-07	1.1E-05	-1.83	-0.26	6.7E-02	1.0E+00	-4.10	-0.29	4.0E-05	1.1E-02	Nfya
ENSMUSG00000038677	-2.04	-0.35	4.2E-02	1.3E-01	-7.74	-1.15	9.6E-15	8.1E-13	0.31	0.05	7.6E-01	1.0E+00	-4.10	-0.80	4.2E-05	1.1E-02	Scube3
ENSMUSG00000045573	-15.20	-2.09	3.3E-52	1.4E-48	-19.00	-2.60	1.7E-80	2.0E-76	-1.15	-0.18	2.5E-01	1.0E+00	-4.09	-0.51	4.3E-05	1.2E-02	Penk
ENSMUSG00000002459	-4.30	-0.73	1.7E-05	2.3E-04	-6.98	-1.22	3.0E-12	1.7E-10	-2.48	-0.43	1.3E-02	1.0E+00	-4.08	-0.48	4.5E-05	1.2E-02	Rgs20
ENSMUSG00000116648	-0.97	-0.10	3.3E-01	5.4E-01	-4.29	-0.44	1.8E-05	2.0E-04	-1.07	-0.14	2.8E-01	1.0E+00	-4.08	-0.34	4.5E-05	1.2E-02	Rpl31-ps12
ENSMUSG00000040964	-3.76	-0.37	1.7E-04	1.6E-03	-0.42	-0.04	6.7E-01	8.2E-01	1.32	0.16	1.9E-01	1.0E+00	4.07	0.33	4.8E-05	1.2E-02	Arhgef10l
ENSMUSG00000032012	-2.09	-0.39	3.6E-02	1.1E-01	0.92	0.17	3.6E-01	5.6E-01	-0.03	-0.01	9.8E-01	1.0E+00	4.06	0.56	4.9E-05	1.2E-02	Nectin1
ENSMUSG00000038257	1.02	0.42	3.1E-01	5.1E-01	3.49	1.48	4.8E-04	3.4E-03	0.96	0.53	3.4E-01	1.0E+00	4.07	1.06	4.8E-05	1.2E-02	Glra3
ENSMUSG00000024824	0.81	0.12	4.2E-01	6.2E-01	-3.39	-0.46	7.0E-04	4.6E-03	-0.91	-0.15	3.6E-01	1.0E+00	-4.06	-0.58	5.0E-05	1.2E-02	Rad9a
ENSMUSG00000040441	-4.89	-0.88	1.0E-06	1.9E-05	-8.56	-1.79	1.1E-17	1.5E-15	-1.74	-0.34	8.2E-02	1.0E+00	-4.04	-0.91	5.3E-05	1.2E-02	Slc26a10
ENSMUSG00000084842	4.16	0.39	3.2E-05	3.8E-04	7.79	0.79	6.7E-15	5.9E-13	0.24	0.03	8.1E-01	1.0E+00	4.04	0.39	5.3E-05	1.2E-02	Pabpc1l2b-ps
ENSMUSG00000070056	-1.33	-0.13	1.8E-01	3.7E-01	2.13	0.21	3.4E-02	1.1E-01	-0.10	-0.01	9.2E-01	1.0E+00	4.04	0.34	5.3E-05	1.2E-02	Mfhas1
ENSMUSG00000039852	-1.62	-0.10	1.0E-01	2.5E-01	3.20	0.23	1.4E-03	8.2E-03	0.82	0.07	4.1E-01	1.0E+00	4.03	0.34	5.5E-05	1.3E-02	Rere
ENSMUSG00000063146	-1.87	-0.11	6.2E-02	1.7E-01	2.80	0.18	5.0E-03	2.3E-02	0.13	0.01	9.0E-01	1.0E+00	4.02	0.30	5.9E-05	1.3E-02	Clip2
ENSMUSG00000041548	-6.57	-1.01	5.0E-11	2.6E-09	-2.65	-0.40	7.9E-03	3.4E-02	-0.23	-0.04	8.2E-01	1.0E+00	4.01	0.61	6.0E-05	1.3E-02	Hspb8
ENSMUSG00000032878	1.36	0.20	1.7E-01	3.5E-01	4.80	0.77	1.6E-06	2.5E-05	1.51	0.26	1.3E-01	1.0E+00	4.01	0.57	6.2E-05	1.4E-02	Ccdc85a
ENSMUSG00000015468	-3.74	-0.51	1.9E-04	1.7E-03	0.88	0.12	3.8E-01	5.8E-01	-1.78	-0.26	7.6E-02	1.0E+00	3.96	0.63	7.3E-05	1.4E-02	Notch4
ENSMUSG00000067344	-3.70	-0.87	2.2E-04	2.0E-03	0.07	0.02	9.5E-01	9.7E-01	0.05	0.02	9.6E-01	1.0E+00	3.99	0.89	6.5E-05	1.4E-02	Rps25-ps1
ENSMUSG00000045991	3.58	0.65	3.4E-04	2.8E-03	-0.28	-0.05	7.8E-01	8.9E-01	-0.51	-0.10	6.1E-01	1.0E+00	-3.98	-0.69	7.0E-05	1.4E-02	Onecut2
ENSMUSG00000035615	-3.37	-0.40	7.4E-04	5.4E-03	2.91	0.32	3.6E-03	1.8E-02	0.27	0.03	7.9E-01	1.0E+00	3.96	0.72	7.6E-05	1.4E-02	Frmpd1
ENSMUSG00000047181	3.35	0.50	8.2E-04	5.9E-03	6.14	1.01	8.1E-10	2.8E-08	0.73	0.14	4.6E-01	1.0E+00	3.97	0.51	7.2E-05	1.4E-02	Samd14
ENSMUSG00000028780	-2.96	-0.47	3.1E-03	1.7E-02	1.79	0.30	7.4E-02	1.9E-01	0.36	0.07	7.2E-01	1.0E+00	4.00	0.77	6.4E-05	1.4E-02	Sema3c
ENSMUSG00000029999	-2.81	-0.45	5.0E-03	2.6E-02	-7.07	-1.10	1.5E-12	9.3E-11	-0.98	-0.17	3.3E-01	1.0E+00	-3.99	-0.65	6.7E-05	1.4E-02	Tgfa
ENSMUSG00000039103	-2.78	-0.60	5.5E-03	2.8E-02	-7.65	-1.47	2.0E-14	1.6E-12	-0.42	-0.09	6.7E-01	1.0E+00	-3.97	-0.86	7.3E-05	1.4E-02	Nexn
ENSMUSG00000059674	-2.65	-0.77	8.2E-03	3.8E-02	-0.22	-0.06	8.3E-01	9.1E-01	-0.12	-0.04	9.0E-01	1.0E+00	3.99	0.71	6.7E-05	1.4E-02	Cdh24
ENSMUSG00000091002	-2.61	-0.70	9.0E-03	4.1E-02	1.77	0.48	7.7E-02	2.0E-01	0.48	0.15	6.3E-01	1.0E+00	3.97	1.18	7.2E-05	1.4E-02	Tcerg1l
ENSMUSG00000044734	-2.30	-0.26	2.1E-02	7.8E-02	-6.35	-0.83	2.2E-10	8.6E-09	0.01	0.00	9.9E-01	1.0E+00	-3.96	-0.57	7.5E-05	1.4E-02	Serpinb1a
ENSMUSG00000021721	-2.12	-0.65	3.4E-02	1.1E-01	2.00	0.62	4.5E-02	1.3E-01	0.20	0.07	8.4E-01	1.0E+00	3.98	1.26	6.7E-05	1.4E-02	Htr1a
ENSMUSG00000026275	-1.35	-0.12	1.8E-01	3.5E-01	-5.99	-0.53	2.0E-09	6.5E-08	-0.39	-0.04	7.0E-01	1.0E+00	-3.96	-0.41	7.4E-05	1.4E-02	Ppp1r7
ENSMUSG00000002147	1.22	0.18	2.2E-01	4.2E-01	-2.11	-0.32	3.5E-02	1.1E-01	-1.84	-0.31	6.5E-02	1.0E+00	-3.99	-0.49	6.5E-05	1.4E-02	Stat6
ENSMUSG00000020857	-0.97	-0.20	3.3E-01	5.4E-01	4.09	0.81	4.3E-05	4.4E-04	0.84	0.22	4.0E-01	1.0E+00	3.97	1.02	7.1E-05	1.4E-02	Nme2
ENSMUSG00000108601	-0.27	-0.07	7.9E-01	8.9E-01	4.44	0.91	9.1E-06	1.2E-04	1.42	0.40	1.5E-01	1.0E+00	3.96	0.98	7.5E-05	1.4E-02	Gm44645
ENSMUSG00000043843	-0.11	-0.03	9.1E-01	9.5E-01	3.33	0.78	8.8E-04	5.6E-03	0.52	0.15	6.1E-01	1.0E+00	3.97	0.81	7.0E-05	1.4E-02	Tmem145
ENSMUSG00000109357	3.05	1.15	2.3E-03	1.4E-02	-1.37	-0.50	1.7E-01	3.4E-01	-1.68	-0.68	9.3E-02	1.0E+00	-3.95	-1.65	7.8E-05	1.4E-02	Gm45236
ENSMUSG00000046480	-10.91	-2.77	1.0E-27	7.9E-25	-20.18	-3.61	1.5E-90	3.5E-86	-0.86	-0.17	3.9E-01	1.0E+00	-3.92	-0.83	8.8E-05	1.4E-02	Scn4b
ENSMUSG00000090223	-5.91	-1.16	3.5E-09	1.3E-07	-9.32	-1.75	1.2E-20	2.4E-18	-1.93	-0.39	5.4E-02	1.0E+00	-3.94	-0.59	8.3E-05	1.4E-02	Pcp4
ENSMUSG00000038578	4.22	0.44	2.5E-05	3.1E-04	-0.28	-0.03	7.8E-01	8.8E-01	1.40	0.17	1.6E-01	1.0E+00	-3.91	-0.46	9.1E-05	1.4E-02	Susd1
ENSMUSG00000059864	-3.67	-0.71	2.4E-04	2.1E-03	-8.55	-1.61	1.3E-17	1.7E-15	0.24	0.05	8.1E-01	1.0E+00	-3.94	-0.89	8.1E-05	1.4E-02	Olfr1393
ENSMUSG00000014846	-3.65	-0.41	2.7E-04	2.3E-03	2.30	0.32	2.2E-02	7.5E-02	0.07	0.01	9.5E-01	1.0E+00	3.93	0.73	8.7E-05	1.4E-02	Tppp3
ENSMUSG00000042607	-2.57	-0.68	1.0E-02	4.5E-02	3.36	1.25	7.8E-04	5.1E-03	0.30	0.09	7.7E-01	1.0E+00	3.93	1.92	8.4E-05	1.4E-02	Asb4
ENSMUSG00000051497	-2.07	-0.49	3.8E-02	1.2E-01	1.00	0.24	3.2E-01	5.2E-01	0.26	0.10	8.0E-01	1.0E+00	3.91	0.73	9.0E-05	1.4E-02	Kcnj16
ENSMUSG00000059852	-1.80	-0.57	7.2E-02	1.9E-01	2.38	0.66	1.7E-02	6.3E-02	0.11	0.04	9.1E-01	1.0E+00	3.92	1.23	8.8E-05	1.4E-02	Kcng2
ENSMUSG00000061762	-1.49	-0.21	1.4E-01	3.0E-01	-5.71	-0.74	1.1E-08	3.0E-07	-1.20	-0.18	2.3E-01	1.0E+00	-3.92	-0.53	8.9E-05	1.4E-02	Tac1
ENSMUSG00000092274	-1.27	-0.20	2.0E-01	3.9E-01	-4.40	-0.69	1.1E-05	1.3E-04	-0.40	-0.08	6.9E-01	1.0E+00	-3.92	-0.49	8.9E-05	1.4E-02	Neat1
ENSMUSG00000025225	-1.05	-0.17	2.9E-01	5.0E-01	-4.66	-0.90	3.2E-06	4.6E-05	-1.39	-0.27	1.6E-01	1.0E+00	-3.92	-0.74	8.8E-05	1.4E-02	Nfkb2
ENSMUSG00000031431	-0.84	-0.15	4.0E-01	6.0E-01	3.17	0.73	1.5E-03	8.9E-03	0.20	0.05	8.4E-01	1.0E+00	3.92	0.89	8.8E-05	1.4E-02	Tsc22d3
ENSMUSG00000037905	0.20	0.02	8.4E-01	9.2E-01	3.94	0.37	8.3E-05	7.7E-04	0.73	0.09	4.6E-01	1.0E+00	3.92	0.35	8.9E-05	1.4E-02	Bri3bp
ENSMUSG00000025020	-0.03	-0.01	9.7E-01	9.9E-01	4.08	1.00	4.6E-05	4.7E-04	0.13	0.05	8.9E-01	1.0E+00	3.92	1.01	8.9E-05	1.4E-02	Slit1
ENSMUSG00000021478	-7.44	-1.11	9.8E-14	8.5E-12	-12.01	-1.75	3.1E-33	3.0E-30	-0.43	-0.07	6.6E-01	1.0E+00	-3.87	-0.63	1.1E-04	1.6E-02	Drd1
ENSMUSG00000053070	-6.23	-1.00	4.7E-10	2.0E-08	-1.10	-0.18	2.7E-01	4.7E-01	0.89	0.16	3.7E-01	1.0E+00	3.87	0.82	1.1E-04	1.6E-02	Cfap300
ENSMUSG00000015843	-3.48	-1.11	5.0E-04	3.9E-03	-6.37	-1.88	1.9E-10	7.4E-09	-1.75	-0.59	8.0E-02	1.0E+00	-3.87	-0.76	1.1E-04	1.6E-02	Rxrg
ENSMUSG00000040254	1.31	0.22	1.9E-01	3.8E-01	5.27	0.87	1.4E-07	2.9E-06	1.34	0.27	1.8E-01	1.0E+00	3.88	0.66	1.1E-04	1.6E-02	Sema3d
ENSMUSG00000035783	0.59	0.10	5.6E-01	7.3E-01	-4.02	-0.70	5.9E-05	5.7E-04	-1.16	-0.20	2.4E-01	1.0E+00	-3.87	-0.79	1.1E-04	1.6E-02	Acta2
ENSMUSG00000033717	-1.70	-0.49	8.9E-02	2.2E-01	1.55	0.41	1.2E-01	2.7E-01	0.12	0.04	9.1E-01	1.0E+00	3.86	0.90	1.1E-04	1.6E-02	Adra2a
ENSMUSG00000096370	1.14	0.23	2.5E-01	4.5E-01	-2.73	-0.58	6.4E-03	2.8E-02	-0.57	-0.15	5.7E-01	1.0E+00	-3.86	-0.81	1.1E-04	1.7E-02	Gm21992
ENSMUSG00000031772	0.10	0.02	9.2E-01	9.6E-01	4.47	0.85	7.8E-06	1.0E-04	-0.23	-0.05	8.2E-01	1.0E+00	3.85	0.83	1.2E-04	1.7E-02	Cntnap4
ENSMUSG00000072825	-0.98	-0.13	3.2E-01	5.3E-01	2.77	0.38	5.6E-03	2.5E-02	0.56	0.09	5.8E-01	1.0E+00	3.85	0.51	1.2E-04	1.7E-02	Cep170b
ENSMUSG00000061718	-7.97	-1.38	1.5E-15	1.8E-13	-12.86	-2.11	7.7E-38	1.4E-34	-1.28	-0.22	2.0E-01	1.0E+00	-3.83	-0.73	1.3E-04	1.8E-02	Ppp1r1b
ENSMUSG00000055862	2.77	0.34	5.6E-03	2.8E-02	0.01	0.00	9.9E-01	1.0E+00	1.59	0.24	1.1E-01	1.0E+00	-3.83	-0.34	1.3E-04	1.8E-02	Izumo4
ENSMUSG00000056306	-1.76	-0.61	7.8E-02	2.0E-01	0.23	0.06	8.2E-01	9.1E-01	0.48	0.23	6.3E-01	1.0E+00	3.83	0.67	1.3E-04	1.8E-02	Sertm1
ENSMUSG00000030600	0.58	0.10	5.6E-01	7.4E-01	4.20	0.71	2.7E-05	2.9E-04	0.61	0.13	5.4E-01	1.0E+00	3.84	0.61	1.3E-04	1.8E-02	Lrfn1
ENSMUSG00000054252	-4.47	-0.49	7.7E-06	1.1E-04	0.31	0.03	7.6E-01	8.7E-01	0.34	0.04	7.3E-01	1.0E+00	3.83	0.53	1.3E-04	1.8E-02	Fgfr3
ENSMUSG00000036036	-1.38	-0.33	1.7E-01	3.4E-01	2.42	0.64	1.5E-02	5.8E-02	-0.32	-0.10	7.5E-01	1.0E+00	3.82	0.98	1.3E-04	1.8E-02	Zfp57
ENSMUSG00000039781	-1.33	-0.18	1.8E-01	3.6E-01	1.67	0.23	9.6E-02	2.3E-01	1.87	0.29	6.2E-02	1.0E+00	3.82	0.41	1.3E-04	1.8E-02	Cep131
ENSMUSG00000050029	-2.31	-0.26	2.1E-02	7.7E-02	0.50	0.06	6.2E-01	7.8E-01	1.16	0.17	2.4E-01	1.0E+00	3.82	0.32	1.3E-04	1.8E-02	Rap2c
ENSMUSG00000038517	1.27	0.11	2.0E-01	3.9E-01	4.86	0.44	1.1E-06	1.9E-05	0.31	0.04	7.6E-01	1.0E+00	3.81	0.33	1.4E-04	1.9E-02	Tbkbp1
ENSMUSG00000085944	-3.98	-0.87	6.9E-05	7.4E-04	-9.83	-1.95	8.4E-23	2.3E-20	-1.62	-0.30	1.0E-01	1.0E+00	-3.80	-1.08	1.5E-04	1.9E-02	1700003D09Rik
ENSMUSG00000057751	0.80	0.15	4.3E-01	6.2E-01	4.72	0.93	2.4E-06	3.6E-05	1.33	0.30	1.8E-01	1.0E+00	3.80	0.78	1.5E-04	1.9E-02	Megf6
ENSMUSG00000070802	-2.47	-0.32	1.4E-02	5.6E-02	1.77	0.27	7.7E-02	1.9E-01	0.83	0.13	4.1E-01	1.0E+00	3.79	0.59	1.5E-04	1.9E-02	Pnmal2
ENSMUSG00000024066	-2.71	-0.64	6.7E-03	3.2E-02	1.21	0.42	2.3E-01	4.1E-01	-0.66	-0.19	5.1E-01	1.0E+00	3.79	1.07	1.5E-04	1.9E-02	Xdh
ENSMUSG00000074170	-1.11	-0.26	2.7E-01	4.6E-01	2.73	0.59	6.3E-03	2.8E-02	0.91	0.25	3.6E-01	1.0E+00	3.79	0.85	1.5E-04	1.9E-02	Plekhf1
ENSMUSG00000046841	0.54	0.10	5.9E-01	7.6E-01	4.39	0.71	1.1E-05	1.4E-04	0.68	0.14	5.0E-01	1.0E+00	3.78	0.61	1.5E-04	1.9E-02	Ckap4
ENSMUSG00000017009	-4.76	-0.53	2.0E-06	3.4E-05	1.16	0.19	2.4E-01	4.4E-01	-0.31	-0.04	7.5E-01	1.0E+00	3.78	0.73	1.6E-04	1.9E-02	Sdc4
ENSMUSG00000042604	-1.68	-0.22	9.4E-02	2.3E-01	-4.80	-0.63	1.6E-06	2.5E-05	0.02	0.00	9.9E-01	1.0E+00	-3.78	-0.41	1.6E-04	1.9E-02	Kcna4
ENSMUSG00000031503	-3.14	-0.39	1.7E-03	1.1E-02	-0.03	0.00	9.8E-01	9.9E-01	0.70	0.11	4.8E-01	1.0E+00	3.78	0.39	1.6E-04	2.0E-02	Col4a2
ENSMUSG00000028655	-2.79	-0.35	5.3E-03	2.7E-02	2.22	0.39	2.6E-02	8.8E-02	-1.80	-0.26	7.1E-02	1.0E+00	3.77	0.74	1.6E-04	2.0E-02	Mfsd2a
ENSMUSG00000055817	2.46	0.25	1.4E-02	5.7E-02	6.26	0.64	3.8E-10	1.4E-08	0.26	0.03	8.0E-01	1.0E+00	3.77	0.39	1.7E-04	2.0E-02	Mta3
ENSMUSG00000040797	-1.71	-0.25	8.7E-02	2.2E-01	0.68	0.10	5.0E-01	6.8E-01	-0.21	-0.04	8.4E-01	1.0E+00	3.77	0.35	1.6E-04	2.0E-02	Iqsec3
ENSMUSG00000066705	1.10	0.23	2.7E-01	4.7E-01	5.61	1.05	2.0E-08	5.2E-07	0.64	0.14	5.2E-01	1.0E+00	3.76	0.82	1.7E-04	2.0E-02	Fxyd6
ENSMUSG00000042284	-0.52	-0.05	6.0E-01	7.7E-01	-4.46	-0.47	8.1E-06	1.0E-04	0.50	0.07	6.2E-01	1.0E+00	-3.76	-0.41	1.7E-04	2.0E-02	Itga1
ENSMUSG00000115099	3.31	0.39	9.5E-04	6.7E-03	-1.45	-0.20	1.5E-01	3.1E-01	1.60	0.22	1.1E-01	1.0E+00	-3.76	-0.58	1.7E-04	2.0E-02	1700087I21Rik
ENSMUSG00000034295	-0.29	-0.07	7.7E-01	8.8E-01	3.93	0.88	8.6E-05	7.9E-04	0.28	0.08	7.8E-01	1.0E+00	3.75	0.95	1.8E-04	2.1E-02	Fhod3
ENSMUSG00000027748	0.69	0.12	4.9E-01	6.8E-01	4.54	0.84	5.6E-06	7.6E-05	-0.11	-0.02	9.1E-01	1.0E+00	3.75	0.73	1.8E-04	2.1E-02	Trpc4
ENSMUSG00000034158	-4.15	-0.42	3.4E-05	4.0E-04	0.24	0.03	8.1E-01	9.0E-01	0.38	0.05	7.0E-01	1.0E+00	3.75	0.45	1.8E-04	2.1E-02	Lrrc58
ENSMUSG00000025509	-1.75	-0.15	8.0E-02	2.0E-01	3.70	0.45	2.1E-04	1.7E-03	0.18	0.02	8.6E-01	1.0E+00	3.74	0.60	1.8E-04	2.1E-02	Pnpla2
ENSMUSG00000003134	-6.54	-0.90	6.0E-11	3.1E-09	-11.80	-1.42	4.1E-32	3.2E-29	-0.53	-0.08	6.0E-01	1.0E+00	-3.73	-0.52	1.9E-04	2.1E-02	Tbc1d8
ENSMUSG00000039278	-3.16	-0.38	1.6E-03	1.0E-02	2.45	0.37	1.4E-02	5.4E-02	-0.25	-0.03	8.0E-01	1.0E+00	3.73	0.76	1.9E-04	2.1E-02	Pcsk1n
ENSMUSG00000079396	2.47	0.46	1.4E-02	5.6E-02	5.23	1.08	1.7E-07	3.5E-06	0.63	0.15	5.3E-01	1.0E+00	3.74	0.62	1.9E-04	2.1E-02	Gm3411
ENSMUSG00000020704	-1.71	-0.34	8.7E-02	2.2E-01	1.96	0.36	5.0E-02	1.4E-01	1.22	0.26	2.2E-01	1.0E+00	3.74	0.71	1.9E-04	2.1E-02	Asic2
ENSMUSG00000074785	-0.92	-0.16	3.6E-01	5.6E-01	2.94	0.54	3.3E-03	1.7E-02	0.68	0.14	4.9E-01	1.0E+00	3.73	0.71	1.9E-04	2.1E-02	Plxnc1
ENSMUSG00000082286	-0.42	-0.06	6.7E-01	8.2E-01	-2.66	-0.40	7.7E-03	3.3E-02	0.03	0.00	9.8E-01	1.0E+00	-3.73	-0.34	1.9E-04	2.1E-02	Pisd-ps1
ENSMUSG00000096775	2.37	0.40	1.8E-02	6.8E-02	5.34	1.00	9.5E-08	2.1E-06	1.10	0.23	2.7E-01	1.0E+00	3.72	0.61	2.0E-04	2.2E-02	Gm5796
ENSMUSG00000090877	-2.21	-1.21	2.7E-02	9.3E-02	-0.87	-0.47	3.8E-01	5.8E-01	-0.68	-0.51	5.0E-01	1.0E+00	3.72	0.75	2.0E-04	2.2E-02	Hspa1b
ENSMUSG00000042109	-5.84	-0.55	5.3E-09	1.8E-07	-1.63	-0.16	1.0E-01	2.4E-01	0.13	0.02	8.9E-01	1.0E+00	3.72	0.39	2.0E-04	2.2E-02	Csdc2
ENSMUSG00000113198	-3.67	-0.86	2.5E-04	2.1E-03	-0.09	-0.02	9.3E-01	9.7E-01	0.11	0.03	9.1E-01	1.0E+00	3.71	0.84	2.1E-04	2.2E-02	Gm6988
ENSMUSG00000064125	-1.35	-0.28	1.8E-01	3.6E-01	2.34	0.41	1.9E-02	6.9E-02	1.24	0.27	2.2E-01	1.0E+00	3.71	0.69	2.1E-04	2.2E-02	Prr36
ENSMUSG00000032939	4.93	0.52	8.4E-07	1.6E-05	0.26	0.03	7.9E-01	8.9E-01	-0.02	0.00	9.8E-01	1.0E+00	-3.70	-0.49	2.2E-04	2.3E-02	Nup93
ENSMUSG00000033768	-1.65	-0.17	9.9E-02	2.4E-01	1.64	0.17	1.0E-01	2.4E-01	-0.06	-0.01	9.5E-01	1.0E+00	3.69	0.33	2.3E-04	2.4E-02	Nrxn2
ENSMUSG00000078234	-8.47	-0.91	2.4E-17	3.8E-15	-1.55	-0.23	1.2E-01	2.7E-01	-0.95	-0.12	3.4E-01	1.0E+00	3.68	0.68	2.3E-04	2.4E-02	Klhdc7a
ENSMUSG00000041592	-2.42	-0.53	1.5E-02	6.1E-02	0.86	0.18	3.9E-01	5.9E-01	0.70	0.18	4.8E-01	1.0E+00	3.68	0.71	2.3E-04	2.4E-02	Sdk2
ENSMUSG00000000948	-1.63	-0.31	1.0E-01	2.5E-01	1.51	0.31	1.3E-01	2.9E-01	1.55	0.35	1.2E-01	1.0E+00	3.68	0.62	2.3E-04	2.4E-02	Gm38393
ENSMUSG00000068856	-1.42	-0.10	1.6E-01	3.3E-01	3.09	0.23	2.0E-03	1.1E-02	0.06	0.01	9.5E-01	1.0E+00	3.68	0.34	2.4E-04	2.4E-02	Sf3b4
ENSMUSG00000009207	-0.63	-0.07	5.3E-01	7.1E-01	2.35	0.27	1.9E-02	6.7E-02	1.27	0.17	2.1E-01	1.0E+00	3.67	0.34	2.4E-04	2.4E-02	Lnpk
ENSMUSG00000001988	-3.23	-0.84	1.3E-03	8.5E-03	-0.45	-0.11	6.5E-01	8.0E-01	-0.23	-0.07	8.1E-01	1.0E+00	3.67	0.74	2.4E-04	2.5E-02	Npas1
ENSMUSG00000048939	0.86	0.09	3.9E-01	5.9E-01	-2.51	-0.27	1.2E-02	4.7E-02	0.04	0.01	9.7E-01	1.0E+00	-3.67	-0.36	2.5E-04	2.5E-02	Atp13a5
ENSMUSG00000102605	0.29	0.09	7.7E-01	8.8E-01	-4.15	-1.31	3.3E-05	3.5E-04	-1.75	-0.58	7.9E-02	1.0E+00	-3.66	-1.40	2.5E-04	2.5E-02	Gm37264
ENSMUSG00000033763	-5.70	-0.54	1.2E-08	3.8E-07	-2.14	-0.20	3.2E-02	1.0E-01	0.32	0.04	7.5E-01	1.0E+00	3.65	0.34	2.6E-04	2.6E-02	Mtss1l
ENSMUSG00000017491	-2.77	-0.42	5.5E-03	2.8E-02	-6.48	-1.09	9.2E-11	3.9E-09	-0.60	-0.11	5.5E-01	1.0E+00	-3.65	-0.67	2.6E-04	2.6E-02	Rarb
ENSMUSG00000024427	-3.30	-0.58	9.6E-04	6.7E-03	-0.23	-0.04	8.2E-01	9.1E-01	-0.78	-0.17	4.4E-01	1.0E+00	3.65	0.54	2.6E-04	2.6E-02	Spry4
ENSMUSG00000003810	-2.05	-0.17	4.1E-02	1.2E-01	1.45	0.12	1.5E-01	3.1E-01	-0.34	-0.04	7.3E-01	1.0E+00	3.65	0.29	2.6E-04	2.6E-02	Mast2
ENSMUSG00000063446	-0.92	-0.10	3.6E-01	5.6E-01	-4.37	-0.49	1.2E-05	1.5E-04	0.38	0.05	7.0E-01	1.0E+00	-3.65	-0.39	2.7E-04	2.6E-02	Plppr1
ENSMUSG00000030048	2.39	0.61	1.7E-02	6.5E-02	-0.82	-0.23	4.1E-01	6.1E-01	-0.73	-0.25	4.6E-01	1.0E+00	-3.64	-0.84	2.7E-04	2.6E-02	Gkn3
ENSMUSG00000031885	-2.28	-0.22	2.2E-02	8.1E-02	2.10	0.23	3.6E-02	1.1E-01	0.79	0.10	4.3E-01	1.0E+00	3.64	0.46	2.8E-04	2.6E-02	Cbfb
ENSMUSG00000063873	0.05	0.01	9.6E-01	9.8E-01	3.60	0.42	3.2E-04	2.4E-03	-0.01	0.00	9.9E-01	1.0E+00	3.64	0.41	2.7E-04	2.6E-02	Slc24a3
ENSMUSG00000037989	-0.59	-0.05	5.5E-01	7.3E-01	3.32	0.33	9.1E-04	5.8E-03	0.39	0.04	6.9E-01	1.0E+00	3.63	0.39	2.8E-04	2.7E-02	Wnk2
ENSMUSG00000061353	-0.85	-0.12	3.9E-01	6.0E-01	-4.77	-0.68	1.9E-06	2.9E-05	-1.80	-0.25	7.2E-02	1.0E+00	-3.63	-0.56	2.8E-04	2.7E-02	Cxcl12
ENSMUSG00000104960	-5.71	-0.57	1.1E-08	3.5E-07	-0.75	-0.08	4.5E-01	6.5E-01	0.03	0.00	9.8E-01	1.0E+00	3.63	0.49	2.9E-04	2.7E-02	Snhg8
ENSMUSG00000000555	-6.47	-1.43	1.0E-10	4.9E-09	-10.78	-2.24	4.2E-27	1.9E-24	-0.98	-0.23	3.3E-01	1.0E+00	-3.61	-0.81	3.0E-04	2.7E-02	Itga5
ENSMUSG00000028337	-3.86	-0.64	1.1E-04	1.1E-03	0.86	0.15	3.9E-01	5.9E-01	0.63	0.12	5.3E-01	1.0E+00	3.62	0.80	2.9E-04	2.7E-02	Coro2a
ENSMUSG00000020090	-2.43	-0.74	1.5E-02	6.0E-02	2.95	1.14	3.2E-03	1.6E-02	0.35	0.12	7.2E-01	1.0E+00	3.62	1.87	3.0E-04	2.7E-02	Npffr1
ENSMUSG00000054667	-2.32	-1.56	2.1E-02	7.6E-02	2.46	2.06	1.4E-02	5.3E-02	0.55	0.47	5.9E-01	1.0E+00	3.62	3.61	3.0E-04	2.7E-02	Irs4
ENSMUSG00000015568	-1.57	-0.21	1.2E-01	2.7E-01	-6.35	-0.83	2.2E-10	8.4E-09	0.02	0.00	9.9E-01	1.0E+00	-3.62	-0.61	3.0E-04	2.7E-02	Lpl
ENSMUSG00000017344	0.19	0.02	8.5E-01	9.3E-01	-4.39	-0.54	1.2E-05	1.4E-04	-1.17	-0.13	2.4E-01	1.0E+00	-3.61	-0.55	3.0E-04	2.7E-02	Vtn
ENSMUSG00000049265	-2.61	-0.36	8.9E-03	4.0E-02	2.01	0.23	4.4E-02	1.3E-01	0.29	0.04	7.7E-01	1.0E+00	3.61	0.60	3.1E-04	2.8E-02	Kcnk3
ENSMUSG00000038296	-9.85	-0.87	7.1E-23	2.2E-20	-4.86	-0.44	1.2E-06	1.9E-05	-0.87	-0.09	3.9E-01	1.0E+00	3.60	0.44	3.1E-04	2.8E-02	Galnt18
ENSMUSG00000026014	0.64	0.07	5.2E-01	7.0E-01	3.86	0.45	1.1E-04	1.0E-03	0.52	0.08	6.1E-01	1.0E+00	3.60	0.39	3.2E-04	2.8E-02	Raph1
ENSMUSG00000047216	-0.25	-0.05	8.0E-01	9.0E-01	4.07	0.80	4.8E-05	4.8E-04	1.83	0.34	6.7E-02	1.0E+00	3.60	0.85	3.2E-04	2.8E-02	Cdh19
ENSMUSG00000019888	-0.20	-0.04	8.4E-01	9.2E-01	2.56	0.48	1.0E-02	4.2E-02	1.08	0.25	2.8E-01	1.0E+00	3.60	0.52	3.2E-04	2.8E-02	Mgat4c
ENSMUSG00000039154	0.79	0.14	4.3E-01	6.3E-01	4.30	0.76	1.7E-05	1.9E-04	0.41	0.09	6.8E-01	1.0E+00	3.59	0.62	3.3E-04	2.9E-02	Shd
ENSMUSG00000030834	0.30	0.06	7.7E-01	8.7E-01	-3.56	-0.87	3.7E-04	2.7E-03	0.87	0.24	3.8E-01	1.0E+00	-3.59	-0.94	3.3E-04	2.9E-02	Abcc6
ENSMUSG00000105843	-2.13	-0.43	3.3E-02	1.1E-01	2.52	0.64	1.2E-02	4.6E-02	1.29	0.29	2.0E-01	1.0E+00	3.59	1.07	3.3E-04	2.9E-02	Gm19439
ENSMUSG00000022935	-0.81	-0.31	4.2E-01	6.2E-01	2.00	0.76	4.6E-02	1.3E-01	0.78	0.37	4.3E-01	1.0E+00	3.59	1.07	3.4E-04	2.9E-02	Grik1
ENSMUSG00000023966	1.64	0.22	1.0E-01	2.4E-01	5.65	0.72	1.6E-08	4.3E-07	0.84	0.15	4.0E-01	1.0E+00	3.58	0.50	3.4E-04	2.9E-02	Rsph9
ENSMUSG00000048988	-4.82	-1.20	1.4E-06	2.6E-05	-1.14	-0.29	2.6E-01	4.5E-01	-0.03	-0.01	9.7E-01	1.0E+00	3.58	0.91	3.5E-04	2.9E-02	Elfn1
ENSMUSG00000030220	-1.80	-0.33	7.3E-02	1.9E-01	-5.15	-0.96	2.6E-07	5.1E-06	-0.88	-0.19	3.8E-01	1.0E+00	-3.58	-0.63	3.5E-04	2.9E-02	Arhgdib
ENSMUSG00000055653	-1.84	-0.50	6.5E-02	1.8E-01	2.44	0.84	1.5E-02	5.5E-02	0.91	0.30	3.6E-01	1.0E+00	3.58	1.34	3.5E-04	2.9E-02	Gpc3
ENSMUSG00000031709	0.86	0.09	3.9E-01	5.9E-01	3.84	0.40	1.2E-04	1.1E-03	0.30	0.04	7.7E-01	1.0E+00	3.57	0.31	3.5E-04	3.0E-02	Tbc1d9
ENSMUSG00000027400	-6.10	-0.77	1.0E-09	4.1E-08	-9.41	-1.34	4.9E-21	1.2E-18	-0.27	-0.04	7.9E-01	1.0E+00	-3.57	-0.57	3.6E-04	3.0E-02	Pdyn
ENSMUSG00000034891	-1.52	-0.26	1.3E-01	2.8E-01	1.42	0.23	1.6E-01	3.2E-01	0.25	0.05	8.0E-01	1.0E+00	3.57	0.50	3.6E-04	3.0E-02	Sncb
ENSMUSG00000058625	1.23	0.22	2.2E-01	4.1E-01	4.69	0.84	2.8E-06	4.1E-05	-0.30	-0.07	7.6E-01	1.0E+00	3.57	0.61	3.6E-04	3.0E-02	Gm17383
ENSMUSG00000091418	1.89	0.42	5.8E-02	1.6E-01	5.37	1.24	8.0E-08	1.8E-06	-1.07	-0.31	2.8E-01	1.0E+00	3.56	0.82	3.7E-04	3.0E-02	Gm3164
ENSMUSG00000023391	-0.48	-0.11	6.3E-01	7.9E-01	2.56	0.62	1.0E-02	4.2E-02	0.68	0.21	5.0E-01	1.0E+00	3.56	0.74	3.7E-04	3.0E-02	Dlx2
ENSMUSG00000055254	-9.02	-0.51	1.8E-19	3.7E-17	-2.05	-0.16	4.0E-02	1.2E-01	-0.79	-0.06	4.3E-01	1.0E+00	3.55	0.35	3.8E-04	3.0E-02	Ntrk2
ENSMUSG00000078137	-4.28	-0.47	1.8E-05	2.4E-04	-8.78	-1.03	1.6E-18	2.4E-16	-0.16	-0.02	8.8E-01	1.0E+00	-3.55	-0.55	3.8E-04	3.0E-02	Ankrd63
ENSMUSG00000031659	-3.27	-0.46	1.1E-03	7.4E-03	2.28	0.44	2.3E-02	7.8E-02	0.41	0.07	6.8E-01	1.0E+00	3.56	0.90	3.7E-04	3.0E-02	Adcy7
ENSMUSG00000032126	-1.62	-0.15	1.1E-01	2.5E-01	-5.83	-0.57	5.4E-09	1.6E-07	0.92	0.10	3.6E-01	1.0E+00	-3.55	-0.41	3.8E-04	3.0E-02	Hmbs
ENSMUSG00000056904	1.37	0.25	1.7E-01	3.5E-01	4.76	0.86	1.9E-06	2.9E-05	-0.36	-0.08	7.2E-01	1.0E+00	3.56	0.61	3.8E-04	3.0E-02	Gm5620
ENSMUSG00000086544	-1.19	-0.24	2.3E-01	4.3E-01	-5.37	-1.09	8.1E-08	1.8E-06	-1.57	-0.32	1.2E-01	1.0E+00	-3.55	-0.85	3.8E-04	3.0E-02	Chn1os3
ENSMUSG00000090053	-1.19	-0.21	2.3E-01	4.3E-01	2.93	0.47	3.4E-03	1.7E-02	0.61	0.13	5.4E-01	1.0E+00	3.55	0.68	3.8E-04	3.0E-02	Palm2
ENSMUSG00000038115	-0.01	0.00	9.9E-01	1.0E+00	-4.39	-0.68	1.1E-05	1.4E-04	3.70	0.47	2.1E-04	1.0E+00	-3.55	-0.67	3.8E-04	3.0E-02	Ano2
ENSMUSG00000085001	1.91	0.82	5.6E-02	1.6E-01	-1.74	-0.56	8.1E-02	2.0E-01	-2.35	-0.74	1.9E-02	1.0E+00	-3.55	-1.38	3.9E-04	3.0E-02	Rapgef4os2
ENSMUSG00000038456	-3.03	-0.22	2.5E-03	1.5E-02	1.58	0.11	1.1E-01	2.6E-01	0.01	0.00	9.9E-01	1.0E+00	3.55	0.33	3.9E-04	3.0E-02	Dennd2a
ENSMUSG00000022763	-5.61	-0.66	2.0E-08	5.9E-07	-1.78	-0.21	7.6E-02	1.9E-01	0.65	0.09	5.1E-01	1.0E+00	3.54	0.45	3.9E-04	3.0E-02	Aifm3
ENSMUSG00000085415	-2.84	-0.80	4.5E-03	2.4E-02	0.43	0.12	6.7E-01	8.1E-01	0.17	0.06	8.6E-01	1.0E+00	3.54	0.92	4.0E-04	3.0E-02	Selenok-ps1
ENSMUSG00000036061	-0.50	-0.06	6.2E-01	7.8E-01	-3.81	-0.48	1.4E-04	1.2E-03	-0.63	-0.09	5.3E-01	1.0E+00	-3.54	-0.42	4.0E-04	3.0E-02	Smug1
ENSMUSG00000042121	2.94	0.29	3.2E-03	1.8E-02	6.60	0.60	4.0E-11	1.8E-09	0.84	0.11	4.0E-01	1.0E+00	3.54	0.31	4.0E-04	3.1E-02	Ssh1
ENSMUSG00000043614	2.13	0.40	3.3E-02	1.1E-01	4.78	0.87	1.8E-06	2.7E-05	1.31	0.31	1.9E-01	1.0E+00	3.54	0.48	4.0E-04	3.1E-02	Vps37d
ENSMUSG00000039137	-1.17	-0.18	2.4E-01	4.4E-01	2.61	0.40	9.1E-03	3.8E-02	0.23	0.04	8.2E-01	1.0E+00	3.53	0.58	4.1E-04	3.1E-02	Whrn
ENSMUSG00000028453	6.04	0.58	1.6E-09	6.1E-08	2.34	0.23	1.9E-02	6.9E-02	0.30	0.04	7.6E-01	1.0E+00	-3.52	-0.35	4.4E-04	3.3E-02	Fancg
ENSMUSG00000014554	-1.65	-0.20	9.9E-02	2.4E-01	-4.37	-0.54	1.3E-05	1.5E-04	-1.50	-0.22	1.3E-01	1.0E+00	-3.52	-0.33	4.4E-04	3.3E-02	Dguok
ENSMUSG00000039629	-0.87	-0.11	3.8E-01	5.9E-01	-4.34	-0.54	1.4E-05	1.7E-04	1.34	0.20	1.8E-01	1.0E+00	-3.52	-0.43	4.3E-04	3.3E-02	Strip2
ENSMUSG00000025743	-1.90	-0.17	5.7E-02	1.6E-01	1.68	0.16	9.4E-02	2.2E-01	1.11	0.12	2.7E-01	1.0E+00	3.51	0.33	4.4E-04	3.3E-02	Sdc3
ENSMUSG00000025324	-1.45	-0.21	1.5E-01	3.1E-01	2.32	0.39	2.0E-02	7.1E-02	-0.68	-0.12	5.0E-01	1.0E+00	3.51	0.60	4.4E-04	3.3E-02	Atp10a
ENSMUSG00000024511	-2.41	-0.29	1.6E-02	6.2E-02	1.84	0.27	6.5E-02	1.7E-01	0.06	0.01	9.6E-01	1.0E+00	3.51	0.56	4.5E-04	3.3E-02	Rab27b
ENSMUSG00000024524	-2.71	-0.33	6.8E-03	3.3E-02	-6.62	-0.75	3.5E-11	1.6E-09	-1.32	-0.17	1.9E-01	1.0E+00	-3.51	-0.43	4.5E-04	3.3E-02	Gnal
ENSMUSG00000030032	-0.58	-0.07	5.6E-01	7.3E-01	-4.30	-0.52	1.7E-05	2.0E-04	-0.40	-0.06	6.9E-01	1.0E+00	-3.51	-0.45	4.6E-04	3.3E-02	Wdr54
ENSMUSG00000005103	0.34	0.03	7.4E-01	8.6E-01	4.27	0.31	1.9E-05	2.2E-04	-0.35	-0.04	7.3E-01	1.0E+00	3.51	0.29	4.6E-04	3.3E-02	Wdr1
ENSMUSG00000021991	-5.08	-0.72	3.9E-07	8.0E-06	-9.02	-1.20	1.8E-19	3.1E-17	-0.81	-0.13	4.2E-01	1.0E+00	-3.50	-0.48	4.6E-04	3.3E-02	Cacna2d3
ENSMUSG00000112117	-1.48	-0.32	1.4E-01	3.0E-01	3.38	0.86	7.2E-04	4.7E-03	-0.02	-0.01	9.8E-01	1.0E+00	3.50	1.18	4.6E-04	3.3E-02	Rmst
ENSMUSG00000023868	-9.45	-1.69	3.4E-21	8.2E-19	-14.50	-2.34	1.3E-47	7.4E-44	-1.15	-0.20	2.5E-01	1.0E+00	-3.50	-0.65	4.7E-04	3.4E-02	Pde10a
ENSMUSG00000029108	-3.21	-0.29	1.3E-03	8.8E-03	0.53	0.05	6.0E-01	7.6E-01	0.92	0.11	3.6E-01	1.0E+00	3.49	0.35	4.8E-04	3.4E-02	Pcdh7
ENSMUSG00000030231	-2.59	-0.26	9.6E-03	4.3E-02	-6.27	-0.66	3.7E-10	1.4E-08	0.20	0.02	8.4E-01	1.0E+00	-3.49	-0.39	4.7E-04	3.4E-02	Plekha5
ENSMUSG00000027849	-2.14	-0.32	3.3E-02	1.1E-01	-6.07	-0.82	1.3E-09	4.2E-08	-1.52	-0.23	1.3E-01	1.0E+00	-3.49	-0.51	4.8E-04	3.4E-02	Syt6
ENSMUSG00000050963	-4.71	-0.39	2.5E-06	4.2E-05	-8.11	-0.70	5.0E-16	5.1E-14	-0.10	-0.01	9.2E-01	1.0E+00	-3.49	-0.31	4.8E-04	3.4E-02	Kcns2
ENSMUSG00000044847	-0.41	-0.08	6.8E-01	8.2E-01	3.27	0.56	1.1E-03	6.7E-03	0.24	0.05	8.1E-01	1.0E+00	3.48	0.64	4.9E-04	3.5E-02	Lsm11
ENSMUSG00000063796	-0.39	-0.05	7.0E-01	8.3E-01	-3.89	-0.60	9.8E-05	8.9E-04	-0.59	-0.10	5.6E-01	1.0E+00	-3.48	-0.55	5.0E-04	3.5E-02	Slc22a8
ENSMUSG00000054855	1.57	0.29	1.2E-01	2.7E-01	4.17	0.76	3.1E-05	3.3E-04	0.55	0.13	5.8E-01	1.0E+00	3.48	0.47	5.0E-04	3.5E-02	Rnd1
ENSMUSG00000028885	1.46	0.21	1.4E-01	3.1E-01	-2.95	-0.50	3.2E-03	1.6E-02	0.04	0.01	9.7E-01	1.0E+00	-3.48	-0.71	5.1E-04	3.5E-02	Smpdl3b
ENSMUSG00000024423	1.03	0.12	3.0E-01	5.0E-01	4.54	0.70	5.7E-06	7.7E-05	1.19	0.17	2.3E-01	1.0E+00	3.47	0.58	5.1E-04	3.5E-02	Impact
ENSMUSG00000038894	-1.81	-0.26	7.1E-02	1.9E-01	1.44	0.23	1.5E-01	3.1E-01	-0.22	-0.04	8.3E-01	1.0E+00	3.47	0.49	5.2E-04	3.6E-02	Irs2
ENSMUSG00000036053	-2.72	-0.23	6.6E-03	3.2E-02	1.79	0.17	7.3E-02	1.9E-01	0.31	0.03	7.5E-01	1.0E+00	3.47	0.41	5.2E-04	3.6E-02	Fmnl2
ENSMUSG00000010803	-0.31	-0.05	7.6E-01	8.7E-01	1.87	0.33	6.2E-02	1.7E-01	0.73	0.16	4.6E-01	1.0E+00	3.47	0.38	5.2E-04	3.6E-02	Gabra1
ENSMUSG00000024798	-1.50	-0.46	1.3E-01	3.0E-01	1.93	0.76	5.4E-02	1.5E-01	0.93	0.32	3.5E-01	1.0E+00	3.47	1.22	5.3E-04	3.6E-02	Htr7
ENSMUSG00000038718	-0.39	-0.04	7.0E-01	8.3E-01	-3.69	-0.41	2.3E-04	1.8E-03	-1.07	-0.14	2.8E-01	1.0E+00	-3.46	-0.37	5.3E-04	3.6E-02	Pbx3
ENSMUSG00000049804	3.78	0.46	1.6E-04	1.5E-03	6.58	0.84	4.6E-11	2.1E-09	1.08	0.16	2.8E-01	1.0E+00	3.46	0.38	5.4E-04	3.6E-02	Armcx4
ENSMUSG00000000416	-2.28	-0.27	2.3E-02	8.2E-02	-5.32	-0.63	1.0E-07	2.3E-06	-0.24	-0.04	8.1E-01	1.0E+00	-3.46	-0.36	5.4E-04	3.6E-02	Cttnbp2
ENSMUSG00000021708	-1.80	-0.63	7.2E-02	1.9E-01	0.53	0.18	6.0E-01	7.6E-01	0.61	0.28	5.4E-01	1.0E+00	3.46	0.81	5.4E-04	3.6E-02	Rasgrf2
ENSMUSG00000025856	-1.62	-0.14	1.0E-01	2.5E-01	1.80	0.15	7.2E-02	1.9E-01	0.07	0.01	9.5E-01	1.0E+00	3.46	0.30	5.4E-04	3.6E-02	Pdgfa
ENSMUSG00000042515	-1.14	-0.14	2.5E-01	4.5E-01	3.34	0.50	8.3E-04	5.3E-03	-0.78	-0.12	4.3E-01	1.0E+00	3.46	0.64	5.4E-04	3.6E-02	Mum1l1
ENSMUSG00000030683	-1.01	-0.08	3.1E-01	5.2E-01	1.29	0.11	2.0E-01	3.8E-01	0.93	0.10	3.5E-01	1.0E+00	3.46	0.19	5.4E-04	3.6E-02	Sez6l2
ENSMUSG00000076437	0.34	0.06	7.3E-01	8.6E-01	4.77	0.72	1.9E-06	2.9E-05	0.73	0.15	4.7E-01	1.0E+00	3.46	0.66	5.5E-04	3.6E-02	Selenoh
ENSMUSG00000073702	-1.17	-0.11	2.4E-01	4.4E-01	-3.74	-0.35	1.9E-04	1.5E-03	-1.69	-0.18	9.0E-02	1.0E+00	-3.45	-0.24	5.5E-04	3.6E-02	Rpl31
ENSMUSG00000015942	0.86	0.10	3.9E-01	5.9E-01	4.16	0.52	3.1E-05	3.3E-04	1.26	0.19	2.1E-01	1.0E+00	3.45	0.42	5.5E-04	3.6E-02	Gtf2ird2
ENSMUSG00000036564	-4.34	-0.21	1.4E-05	1.9E-04	-8.04	-0.47	9.0E-16	9.0E-14	-0.37	-0.02	7.1E-01	1.0E+00	-3.45	-0.26	5.6E-04	3.6E-02	Ndrg4
ENSMUSG00000024513	-1.66	-0.18	9.8E-02	2.4E-01	-4.26	-0.46	2.1E-05	2.3E-04	-1.92	-0.23	5.5E-02	1.0E+00	-3.45	-0.28	5.6E-04	3.6E-02	Mbd2
ENSMUSG00000024583	-1.32	-0.13	1.9E-01	3.7E-01	2.25	0.25	2.5E-02	8.3E-02	-0.24	-0.03	8.1E-01	1.0E+00	3.45	0.38	5.6E-04	3.6E-02	Txnl1
ENSMUSG00000036327	5.96	0.44	2.5E-09	9.2E-08	1.44	0.11	1.5E-01	3.2E-01	-0.87	-0.08	3.8E-01	1.0E+00	-3.45	-0.33	5.7E-04	3.6E-02	Qsox2
ENSMUSG00000097414	1.75	0.32	8.0E-02	2.1E-01	-2.36	-0.44	1.8E-02	6.6E-02	-0.81	-0.17	4.2E-01	1.0E+00	-3.45	-0.77	5.7E-04	3.6E-02	B130046B21Rik
ENSMUSG00000087367	3.05	0.80	2.3E-03	1.4E-02	-2.22	-0.50	2.7E-02	8.8E-02	-1.91	-0.41	5.6E-02	1.0E+00	-3.45	-1.31	5.7E-04	3.6E-02	Gm15491
ENSMUSG00000008489	-0.58	-0.11	5.6E-01	7.4E-01	3.31	0.63	9.2E-04	5.8E-03	0.61	0.12	5.4E-01	1.0E+00	3.44	0.74	5.9E-04	3.7E-02	Elavl2
ENSMUSG00000051146	1.33	0.29	1.8E-01	3.7E-01	4.98	0.95	6.4E-07	1.1E-05	0.28	0.07	7.8E-01	1.0E+00	3.44	0.66	5.9E-04	3.7E-02	Camk2n2
ENSMUSG00000097993	-8.34	-2.66	7.3E-17	1.0E-14	-12.67	-3.92	8.4E-37	1.4E-33	-1.25	-0.29	2.1E-01	1.0E+00	-3.43	-1.25	6.0E-04	3.8E-02	Ptprv
ENSMUSG00000032018	-3.02	-0.26	2.5E-03	1.5E-02	0.79	0.07	4.3E-01	6.2E-01	0.30	0.03	7.6E-01	1.0E+00	3.43	0.34	6.0E-04	3.8E-02	Sc5d
ENSMUSG00000032297	-1.38	-0.15	1.7E-01	3.4E-01	3.12	0.53	1.8E-03	1.0E-02	-0.02	0.00	9.8E-01	1.0E+00	3.43	0.68	6.1E-04	3.8E-02	Celf6
ENSMUSG00000028445	-5.17	-0.62	2.4E-07	5.2E-06	-1.40	-0.13	1.6E-01	3.3E-01	-0.34	-0.04	7.3E-01	1.0E+00	3.42	0.49	6.3E-04	3.8E-02	Enho
ENSMUSG00000019990	-5.11	-0.65	3.3E-07	7.0E-06	-9.17	-1.11	4.7E-20	8.8E-18	-0.84	-0.12	4.0E-01	1.0E+00	-3.42	-0.46	6.2E-04	3.8E-02	Pde7b
ENSMUSG00000028965	2.71	0.83	6.8E-03	3.3E-02	-0.96	-0.35	3.4E-01	5.4E-01	-0.14	-0.06	8.9E-01	1.0E+00	-3.42	-1.18	6.3E-04	3.8E-02	Tnfrsf9
ENSMUSG00000059013	-1.60	-0.27	1.1E-01	2.6E-01	2.27	0.33	2.3E-02	8.0E-02	1.46	0.26	1.4E-01	1.0E+00	3.42	0.60	6.3E-04	3.8E-02	Sh2d3c
ENSMUSG00000036752	0.96	0.08	3.4E-01	5.4E-01	4.25	0.35	2.1E-05	2.4E-04	-0.78	-0.08	4.4E-01	1.0E+00	3.42	0.28	6.3E-04	3.8E-02	Tubb4b
ENSMUSG00000050663	-0.33	-0.10	7.4E-01	8.6E-01	2.83	0.78	4.6E-03	2.2E-02	-0.02	-0.01	9.8E-01	1.0E+00	3.42	0.88	6.2E-04	3.8E-02	Trhde
ENSMUSG00000049420	-0.12	-0.05	9.1E-01	9.5E-01	3.24	1.08	1.2E-03	7.3E-03	0.28	0.16	7.8E-01	1.0E+00	3.42	1.13	6.3E-04	3.8E-02	Tmem200a
ENSMUSG00000091639	1.35	0.24	1.8E-01	3.5E-01	4.71	0.83	2.5E-06	3.7E-05	-0.31	-0.07	7.5E-01	1.0E+00	3.41	0.59	6.5E-04	3.9E-02	Gm3756
ENSMUSG00000021745	-2.48	-0.28	1.3E-02	5.4E-02	1.57	0.15	1.2E-01	2.6E-01	1.16	0.14	2.5E-01	1.0E+00	3.41	0.44	6.6E-04	4.0E-02	Ptprg
ENSMUSG00000097294	0.49	0.15	6.3E-01	7.8E-01	-3.80	-1.22	1.5E-04	1.2E-03	-0.35	-0.13	7.2E-01	1.0E+00	-3.40	-1.37	6.7E-04	4.0E-02	Gm26888
ENSMUSG00000026799	0.57	0.07	5.7E-01	7.4E-01	-2.48	-0.32	1.3E-02	5.0E-02	-1.56	-0.23	1.2E-01	1.0E+00	-3.40	-0.39	6.7E-04	4.0E-02	Med27
ENSMUSG00000069678	3.39	0.35	7.0E-04	5.2E-03	0.02	0.00	9.8E-01	9.9E-01	-2.07	-0.25	3.8E-02	1.0E+00	-3.40	-0.35	6.8E-04	4.1E-02	Pcgf1
ENSMUSG00000089774	-1.08	-0.21	2.8E-01	4.8E-01	1.53	0.32	1.3E-01	2.8E-01	-0.01	0.00	9.9E-01	1.0E+00	3.40	0.53	6.8E-04	4.1E-02	Slc5a3
ENSMUSG00000045777	-3.61	-0.66	3.1E-04	2.6E-03	0.53	0.07	6.0E-01	7.6E-01	0.06	0.01	9.5E-01	1.0E+00	3.39	0.73	7.0E-04	4.2E-02	Ifitm10
ENSMUSG00000028221	-1.84	-0.21	6.5E-02	1.8E-01	1.02	0.13	3.1E-01	5.1E-01	-0.28	-0.04	7.8E-01	1.0E+00	3.38	0.34	7.1E-04	4.2E-02	Pip4p2
ENSMUSG00000041798	-0.67	-0.24	5.0E-01	6.9E-01	3.32	1.52	9.0E-04	5.7E-03	0.49	0.23	6.2E-01	1.0E+00	3.38	1.77	7.1E-04	4.2E-02	Gck
ENSMUSG00000031189	0.93	0.20	3.5E-01	5.5E-01	4.33	1.00	1.5E-05	1.8E-04	0.79	0.21	4.3E-01	1.0E+00	3.38	0.80	7.2E-04	4.2E-02	Aff2
ENSMUSG00000085886	-0.28	-0.04	7.8E-01	8.8E-01	-4.42	-0.67	1.0E-05	1.3E-04	-0.64	-0.11	5.2E-01	1.0E+00	-3.38	-0.62	7.2E-04	4.2E-02	D030047H15Rik
ENSMUSG00000058498	-4.44	-0.63	9.1E-06	1.3E-04	-7.94	-1.13	2.1E-15	2.0E-13	1.97	0.29	4.8E-02	1.0E+00	-3.38	-0.49	7.3E-04	4.2E-02	Rnf207
ENSMUSG00000040055	-5.44	-0.78	5.3E-08	1.4E-06	1.70	0.37	8.9E-02	2.2E-01	-0.62	-0.11	5.3E-01	1.0E+00	3.38	1.16	7.3E-04	4.2E-02	Gjb6
ENSMUSG00000048240	-4.39	-0.80	1.1E-05	1.5E-04	-7.75	-1.38	9.0E-15	7.6E-13	-1.39	-0.27	1.6E-01	1.0E+00	-3.38	-0.57	7.3E-04	4.2E-02	Gng7
ENSMUSG00000092395	2.95	1.02	3.2E-03	1.8E-02	-1.19	-0.38	2.3E-01	4.2E-01	-1.95	-0.64	5.1E-02	1.0E+00	-3.37	-1.41	7.5E-04	4.3E-02	Gm20463
ENSMUSG00000083626	2.67	0.50	7.6E-03	3.6E-02	-0.96	-0.20	3.4E-01	5.3E-01	-1.00	-0.24	3.2E-01	1.0E+00	-3.37	-0.69	7.5E-04	4.3E-02	Gm4459
ENSMUSG00000020150	-1.74	-0.26	8.3E-02	2.1E-01	-4.78	-0.72	1.8E-06	2.7E-05	-0.77	-0.14	4.4E-01	1.0E+00	-3.37	-0.46	7.4E-04	4.3E-02	Gamt
ENSMUSG00000048834	1.30	0.22	1.9E-01	3.8E-01	3.69	0.65	2.2E-04	1.8E-03	1.70	0.33	8.9E-02	1.0E+00	3.37	0.44	7.5E-04	4.3E-02	Vstm2a
ENSMUSG00000025813	-0.78	-0.16	4.3E-01	6.3E-01	2.00	0.44	4.6E-02	1.3E-01	0.08	0.03	9.4E-01	1.0E+00	3.37	0.61	7.5E-04	4.3E-02	Homer2
ENSMUSG00000025326	0.49	0.05	6.3E-01	7.8E-01	3.08	0.34	2.1E-03	1.1E-02	1.19	0.15	2.4E-01	1.0E+00	3.37	0.29	7.6E-04	4.3E-02	Ube3a
ENSMUSG00000085838	0.32	0.10	7.5E-01	8.6E-01	-4.07	-1.21	4.8E-05	4.8E-04	-1.74	-0.48	8.1E-02	1.0E+00	-3.37	-1.30	7.6E-04	4.3E-02	Chn1os1
ENSMUSG00000030946	1.29	0.11	2.0E-01	3.8E-01	-2.98	-0.25	2.8E-03	1.5E-02	0.08	0.01	9.4E-01	1.0E+00	-3.35	-0.35	7.9E-04	4.5E-02	Lhpp
ENSMUSG00000020108	-4.66	-0.53	3.2E-06	5.2E-05	-1.32	-0.15	1.9E-01	3.6E-01	-0.66	-0.09	5.1E-01	1.0E+00	3.35	0.39	8.2E-04	4.5E-02	Ddit4
ENSMUSG00000030413	-3.19	-0.71	1.4E-03	9.3E-03	0.93	0.25	3.5E-01	5.5E-01	-3.19	-0.65	1.4E-03	1.0E+00	3.34	0.96	8.2E-04	4.5E-02	Pglyrp1
ENSMUSG00000028645	-2.89	-0.24	3.9E-03	2.1E-02	2.31	0.34	2.1E-02	7.3E-02	-0.27	-0.03	7.9E-01	1.0E+00	3.35	0.58	8.1E-04	4.5E-02	Slc2a1
ENSMUSG00000021054	-1.13	-0.14	2.6E-01	4.6E-01	2.15	0.29	3.1E-02	1.0E-01	0.92	0.14	3.6E-01	1.0E+00	3.35	0.43	8.1E-04	4.5E-02	Sgpp1
ENSMUSG00000089417	0.57	0.71	5.7E-01	7.4E-01	-2.55	-3.00	1.1E-02	4.3E-02	-0.77	-1.18	4.4E-01	1.0E+00	-3.34	-3.71	8.2E-04	4.5E-02	Gm22009
ENSMUSG00000028459	-0.24	-0.09	8.1E-01	9.0E-01	-4.26	-1.29	2.0E-05	2.3E-04	-1.96	-0.59	5.1E-02	1.0E+00	-3.35	-1.20	8.1E-04	4.5E-02	Cd72
ENSMUSG00000105003	0.07	0.02	9.4E-01	9.7E-01	-4.53	-1.36	5.8E-06	7.8E-05	-0.46	-0.15	6.5E-01	1.0E+00	-3.34	-1.38	8.2E-04	4.5E-02	Gm40055
ENSMUSG00000033249	0.94	0.16	3.5E-01	5.5E-01	4.20	0.65	2.7E-05	2.9E-04	0.24	0.05	8.1E-01	1.0E+00	3.34	0.50	8.3E-04	4.5E-02	Hsf4
ENSMUSG00000021959	-0.27	-0.04	7.9E-01	8.9E-01	2.90	0.45	3.7E-03	1.8E-02	0.47	0.09	6.4E-01	1.0E+00	3.34	0.50	8.3E-04	4.5E-02	Lats2
ENSMUSG00000094370	2.78	0.45	5.5E-03	2.8E-02	5.38	1.03	7.2E-08	1.6E-06	0.92	0.19	3.6E-01	1.0E+00	3.34	0.58	8.4E-04	4.6E-02	Gm3373
ENSMUSG00000051435	-1.16	-0.40	2.5E-01	4.4E-01	3.24	0.99	1.2E-03	7.3E-03	0.68	0.24	5.0E-01	1.0E+00	3.34	1.39	8.5E-04	4.6E-02	Fhad1
ENSMUSG00000056069	-5.85	-0.52	4.9E-09	1.7E-07	-9.41	-0.90	5.1E-21	1.2E-18	0.05	0.01	9.6E-01	1.0E+00	-3.33	-0.37	8.6E-04	4.6E-02	Otulinl
ENSMUSG00000032846	-5.59	-0.73	2.2E-08	6.3E-07	-9.32	-1.14	1.2E-20	2.4E-18	-0.29	-0.04	7.7E-01	1.0E+00	-3.33	-0.41	8.7E-04	4.6E-02	Zswim6
ENSMUSG00000034853	-5.48	-0.53	4.2E-08	1.1E-06	-0.57	-0.06	5.7E-01	7.4E-01	-1.52	-0.16	1.3E-01	1.0E+00	3.33	0.46	8.8E-04	4.6E-02	Acot11
ENSMUSG00000057863	-5.27	-0.48	1.4E-07	3.2E-06	0.01	0.00	9.9E-01	9.9E-01	0.36	0.04	7.2E-01	1.0E+00	3.33	0.48	8.6E-04	4.6E-02	Rpl36
ENSMUSG00000030930	-2.65	-0.29	7.9E-03	3.7E-02	-6.56	-0.84	5.4E-11	2.4E-09	-0.32	-0.04	7.5E-01	1.0E+00	-3.33	-0.54	8.8E-04	4.6E-02	Chst15
ENSMUSG00000046287	2.31	0.51	2.1E-02	7.7E-02	5.02	1.28	5.2E-07	9.3E-06	1.61	0.41	1.1E-01	1.0E+00	3.33	0.77	8.8E-04	4.6E-02	Pnma3
ENSMUSG00000069372	-1.69	-0.93	9.1E-02	2.2E-01	1.29	0.86	2.0E-01	3.8E-01	0.57	0.36	5.7E-01	1.0E+00	3.33	1.80	8.8E-04	4.6E-02	Ctxn3
ENSMUSG00000052364	0.80	0.13	4.2E-01	6.2E-01	3.94	0.76	8.0E-05	7.5E-04	0.53	0.11	6.0E-01	1.0E+00	3.33	0.63	8.6E-04	4.6E-02	B630019K06Rik
ENSMUSG00000086128	-0.40	-0.11	6.9E-01	8.3E-01	-4.68	-1.18	2.9E-06	4.2E-05	-1.74	-0.45	8.2E-02	1.0E+00	-3.33	-1.08	8.7E-04	4.6E-02	St8sia3os
ENSMUSG00000040649	0.23	0.02	8.2E-01	9.0E-01	3.58	0.38	3.5E-04	2.6E-03	1.13	0.14	2.6E-01	1.0E+00	3.33	0.36	8.8E-04	4.6E-02	Rimklb
ENSMUSG00000057722	0.82	0.14	4.1E-01	6.1E-01	-2.61	-0.51	9.1E-03	3.8E-02	-0.90	-0.20	3.7E-01	1.0E+00	-3.32	-0.65	8.9E-04	4.6E-02	Lepr
ENSMUSG00000024042	-5.70	-1.15	1.2E-08	3.7E-07	-1.84	-0.40	6.6E-02	1.8E-01	0.53	0.13	6.0E-01	1.0E+00	3.32	0.76	8.9E-04	4.6E-02	Sik1
ENSMUSG00000029695	-2.76	-0.36	5.8E-03	2.9E-02	1.52	0.21	1.3E-01	2.8E-01	-0.50	-0.08	6.2E-01	1.0E+00	3.32	0.57	9.0E-04	4.6E-02	Aass
ENSMUSG00000110710	-2.74	-0.36	6.1E-03	3.0E-02	-6.55	-0.91	5.9E-11	2.6E-09	0.41	0.06	6.8E-01	1.0E+00	-3.32	-0.55	8.9E-04	4.6E-02	C78859
ENSMUSG00000026062	-2.60	-0.38	9.2E-03	4.1E-02	-7.03	-0.96	2.0E-12	1.2E-10	0.34	0.06	7.4E-01	1.0E+00	-3.32	-0.57	9.0E-04	4.6E-02	Slc9a2
ENSMUSG00000021091	0.78	0.15	4.4E-01	6.3E-01	5.06	0.87	4.2E-07	7.9E-06	-0.02	0.00	9.9E-01	1.0E+00	3.31	0.72	9.2E-04	4.7E-02	Serpina3n
ENSMUSG00000097684	-5.06	-1.39	4.2E-07	8.7E-06	-9.25	-2.53	2.3E-20	4.5E-18	0.06	0.02	9.5E-01	1.0E+00	-3.31	-1.14	9.2E-04	4.7E-02	Gm26645
ENSMUSG00000020048	-3.83	-0.56	1.3E-04	1.2E-03	-1.21	-0.19	2.3E-01	4.2E-01	-1.53	-0.27	1.3E-01	1.0E+00	3.31	0.37	9.4E-04	4.8E-02	Hsp90b1
ENSMUSG00000001435	-2.10	-0.33	3.6E-02	1.1E-01	2.25	0.40	2.5E-02	8.3E-02	0.30	0.06	7.7E-01	1.0E+00	3.31	0.73	9.3E-04	4.8E-02	Col18a1
ENSMUSG00000034687	-0.89	-0.09	3.7E-01	5.8E-01	-4.80	-0.62	1.6E-06	2.5E-05	1.35	0.15	1.8E-01	1.0E+00	-3.31	-0.53	9.4E-04	4.8E-02	Fras1
ENSMUSG00000029095	-2.99	-0.48	2.8E-03	1.6E-02	-6.47	-1.02	9.5E-11	4.0E-09	-1.07	-0.19	2.9E-01	1.0E+00	-3.31	-0.54	9.4E-04	4.8E-02	Ablim2
ENSMUSG00000053552	-2.16	-0.47	3.0E-02	1.0E-01	1.34	0.29	1.8E-01	3.5E-01	0.69	0.17	4.9E-01	1.0E+00	3.31	0.76	9.4E-04	4.8E-02	Ebf4
ENSMUSG00000034226	1.63	0.33	1.0E-01	2.4E-01	4.60	0.87	4.3E-06	6.0E-05	0.41	0.11	6.8E-01	1.0E+00	3.31	0.54	9.5E-04	4.8E-02	Rhov
ENSMUSG00000020368	-2.18	-0.19	3.0E-02	9.9E-02	1.14	0.12	2.5E-01	4.5E-01	-0.43	-0.05	6.7E-01	1.0E+00	3.30	0.32	9.5E-04	4.8E-02	Canx
ENSMUSG00000039652	-0.45	-0.04	6.6E-01	8.1E-01	2.63	0.25	8.6E-03	3.6E-02	0.71	0.08	4.8E-01	1.0E+00	3.30	0.29	9.5E-04	4.8E-02	Cpeb3
ENSMUSG00000072772	-2.43	-0.36	1.5E-02	6.0E-02	2.20	0.45	2.8E-02	9.2E-02	0.83	0.15	4.1E-01	1.0E+00	3.30	0.82	9.6E-04	4.8E-02	Grcc10
ENSMUSG00000066357	1.77	0.47	7.7E-02	2.0E-01	4.15	1.19	3.3E-05	3.5E-04	0.91	0.31	3.6E-01	1.0E+00	3.30	0.73	9.6E-04	4.8E-02	Wdr6
ENSMUSG00000050830	-1.40	-0.37	1.6E-01	3.3E-01	2.16	0.59	3.1E-02	9.8E-02	0.30	0.09	7.6E-01	1.0E+00	3.30	0.96	9.6E-04	4.8E-02	Vwc2
ENSMUSG00000059343	3.14	0.45	1.7E-03	1.1E-02	-0.21	-0.03	8.4E-01	9.2E-01	-1.31	-0.22	1.9E-01	1.0E+00	-3.30	-0.48	9.8E-04	4.8E-02	Aldoart1
ENSMUSG00000018339	-1.66	-0.73	9.6E-02	2.3E-01	2.63	1.46	8.6E-03	3.6E-02	0.19	0.11	8.5E-01	1.0E+00	3.30	2.19	9.7E-04	4.8E-02	Gpx3
ENSMUSG00000115936	-6.55	-1.19	5.7E-11	3.0E-09	-9.91	-2.06	3.9E-23	1.2E-20	0.30	0.06	7.6E-01	1.0E+00	-3.29	-0.86	9.9E-04	4.8E-02	4833415N18Rik
ENSMUSG00000035382	2.36	0.23	1.8E-02	7.0E-02	-1.09	-0.11	2.8E-01	4.7E-01	-0.95	-0.11	3.4E-01	1.0E+00	-3.29	-0.33	9.9E-04	4.8E-02	Pcsk7
ENSMUSG00000105814	-2.36	-0.79	1.9E-02	7.0E-02	-0.03	-0.01	9.7E-01	9.9E-01	0.61	0.25	5.4E-01	1.0E+00	3.29	0.78	9.9E-04	4.8E-02	Mir703
ENSMUSG00000023991	1.82	0.22	6.8E-02	1.8E-01	4.41	0.52	1.0E-05	1.3E-04	1.58	0.23	1.1E-01	1.0E+00	3.30	0.31	9.8E-04	4.8E-02	Foxp4
ENSMUSG00000085830	1.52	0.32	1.3E-01	2.8E-01	-2.52	-0.49	1.2E-02	4.6E-02	-0.75	-0.16	4.6E-01	1.0E+00	-3.29	-0.82	9.9E-04	4.8E-02	Grin1os
ENSMUSG00000033685	-1.49	-0.20	1.4E-01	3.0E-01	2.83	0.45	4.6E-03	2.2E-02	-1.49	-0.21	1.4E-01	1.0E+00	3.29	0.65	9.9E-04	4.8E-02	Ucp2
ENSMUSG00000031872	1.14	0.26	2.5E-01	4.5E-01	3.71	0.79	2.0E-04	1.7E-03	-0.03	-0.01	9.8E-01	1.0E+00	3.29	0.53	1.0E-03	4.8E-02	Bean1
ENSMUSG00000043557	-6.58	-1.29	4.6E-11	2.4E-09	-1.88	-0.42	6.0E-02	1.6E-01	0.60	0.13	5.5E-01	1.0E+00	3.29	0.87	1.0E-03	4.9E-02	Mdga1
ENSMUSG00000037843	-4.87	-0.51	1.1E-06	2.0E-05	-1.76	-0.17	7.8E-02	2.0E-01	0.95	0.12	3.4E-01	1.0E+00	3.29	0.34	1.0E-03	4.9E-02	Vstm2l
ENSMUSG00000029231	-1.95	-0.22	5.1E-02	1.5E-01	0.23	0.03	8.2E-01	9.1E-01	1.46	0.21	1.4E-01	1.0E+00	3.29	0.25	1.0E-03	4.9E-02	Pdgfra
ENSMUSG00000104208	3.43	1.19	6.1E-04	4.6E-03	-0.73	-0.20	4.6E-01	6.5E-01	-1.76	-0.53	7.9E-02	1.0E+00	-3.28	-1.40	1.0E-03	4.9E-02	Gm37401
ENSMUSG00000030077	3.36	0.46	7.8E-04	5.7E-03	6.01	0.88	1.8E-09	5.8E-08	1.34	0.22	1.8E-01	1.0E+00	3.28	0.42	1.0E-03	4.9E-02	Chl1
ENSMUSG00000041132	-0.82	-0.07	4.1E-01	6.1E-01	3.21	0.27	1.3E-03	8.0E-03	-0.14	-0.01	8.9E-01	1.0E+00	3.28	0.33	1.0E-03	4.9E-02	N4bp2l1
ENSMUSG00000086976	0.64	0.22	5.2E-01	7.1E-01	-4.00	-1.16	6.2E-05	6.0E-04	-2.31	-0.67	2.1E-02	1.0E+00	-3.28	-1.38	1.0E-03	4.9E-02	Gm12316
ENSMUSG00000044770	0.36	0.08	7.2E-01	8.5E-01	4.22	1.06	2.4E-05	2.7E-04	1.06	0.30	2.9E-01	1.0E+00	3.28	0.98	1.0E-03	4.9E-02	Scml4
ENSMUSG00000093985	3.60	0.51	3.2E-04	2.7E-03	5.92	1.00	3.2E-09	1.0E-07	0.45	0.08	6.5E-01	1.0E+00	3.27	0.49	1.1E-03	5.0E-02	Gm10406
ENSMUSG00000020904	-1.12	-0.55	2.6E-01	4.6E-01	1.42	0.70	1.6E-01	3.2E-01	0.94	0.57	3.5E-01	1.0E+00	3.27	1.26	1.1E-03	5.0E-02	Cfap52
ENSMUSG00000024304	0.74	0.07	4.6E-01	6.5E-01	4.19	0.38	2.8E-05	3.1E-04	0.25	0.03	8.0E-01	1.0E+00	3.28	0.32	1.1E-03	5.0E-02	Cdh2
ENSMUSG00000035232	0.53	0.06	6.0E-01	7.7E-01	-2.46	-0.28	1.4E-02	5.2E-02	-0.90	-0.12	3.7E-01	1.0E+00	-3.27	-0.33	1.1E-03	5.0E-02	Pdk3
ENSMUSG00000084849	-0.03	0.00	9.8E-01	9.9E-01	-4.75	-0.84	2.0E-06	3.1E-05	-0.82	-0.15	4.1E-01	1.0E+00	-3.27	-0.84	1.1E-03	5.0E-02	Gm16105
ENSMUSG00000092167	3.03	0.55	2.5E-03	1.5E-02	5.33	1.06	9.6E-08	2.1E-06	0.82	0.19	4.1E-01	1.0E+00	3.27	0.51	1.1E-03	5.0E-02	Gm3696
ENSMUSG00000107451	0.42	0.07	6.8E-01	8.2E-01	4.38	0.67	1.2E-05	1.4E-04	0.35	0.08	7.3E-01	1.0E+00	3.27	0.60	1.1E-03	5.0E-02	Gm44421
ENSMUSG00000027210	-4.05	-0.43	5.0E-05	5.6E-04	-7.41	-0.81	1.3E-13	9.2E-12	-0.62	-0.08	5.4E-01	1.0E+00	-3.27	-0.38	1.1E-03	5.0E-02	Meis2
ENSMUSG00000023960	0.66	0.04	5.1E-01	6.9E-01	-2.24	-0.13	2.5E-02	8.4E-02	-0.05	0.00	9.6E-01	1.0E+00	-3.27	-0.17	1.1E-03	5.0E-02	Enpp5
ENSMUSG00000019312	-0.04	-0.01	9.7E-01	9.9E-01	-4.42	-0.70	9.9E-06	1.2E-04	0.26	0.05	8.0E-01	1.0E+00	-3.26	-0.69	1.1E-03	5.1E-02	Grb7
ENSMUSG00000029674	-0.65	-0.10	5.2E-01	7.0E-01	2.33	0.34	2.0E-02	6.9E-02	0.32	0.06	7.5E-01	1.0E+00	3.26	0.44	1.1E-03	5.1E-02	Limk1
ENSMUSG00000032501	-4.33	-0.89	1.5E-05	1.9E-04	-0.74	-0.16	4.6E-01	6.5E-01	-0.43	-0.11	6.6E-01	1.0E+00	3.26	0.73	1.1E-03	5.2E-02	Trib1
ENSMUSG00000032418	-1.05	-0.10	2.9E-01	5.0E-01	3.25	0.32	1.2E-03	7.1E-03	-0.36	-0.04	7.2E-01	1.0E+00	3.25	0.42	1.1E-03	5.2E-02	Me1
ENSMUSG00000012126	1.60	0.21	1.1E-01	2.6E-01	-1.19	-0.17	2.3E-01	4.2E-01	-0.06	-0.01	9.5E-01	1.0E+00	-3.25	-0.38	1.2E-03	5.2E-02	Ubxn11
ENSMUSG00000025931	-4.57	-0.51	4.8E-06	7.4E-05	0.52	0.08	6.0E-01	7.7E-01	-0.88	-0.11	3.8E-01	1.0E+00	3.24	0.58	1.2E-03	5.3E-02	Paqr8
ENSMUSG00000042216	-0.70	-0.09	4.8E-01	6.7E-01	2.31	0.30	2.1E-02	7.2E-02	-0.81	-0.12	4.2E-01	1.0E+00	3.24	0.39	1.2E-03	5.3E-02	Sgsm1
ENSMUSG00000113309	1.22	0.18	2.2E-01	4.1E-01	-2.13	-0.32	3.4E-02	1.1E-01	1.37	0.25	1.7E-01	1.0E+00	-3.24	-0.50	1.2E-03	5.4E-02	Gm48408
ENSMUSG00000079364	2.45	0.40	1.4E-02	5.8E-02	4.94	0.97	8.0E-07	1.4E-05	0.75	0.15	4.6E-01	1.0E+00	3.23	0.57	1.2E-03	5.5E-02	Gm3558
ENSMUSG00000001288	-1.75	-0.21	7.9E-02	2.0E-01	-5.38	-0.66	7.7E-08	1.7E-06	-0.28	-0.04	7.8E-01	1.0E+00	-3.23	-0.44	1.2E-03	5.5E-02	Rarg
ENSMUSG00000061099	4.48	0.69	7.3E-06	1.1E-04	0.10	0.02	9.2E-01	9.6E-01	-0.10	-0.02	9.2E-01	1.0E+00	-3.23	-0.67	1.2E-03	5.5E-02	Gapdhs
ENSMUSG00000035969	0.37	0.03	7.1E-01	8.4E-01	3.94	0.34	8.2E-05	7.6E-04	0.12	0.01	9.0E-01	1.0E+00	3.23	0.31	1.2E-03	5.5E-02	Rusc2
ENSMUSG00000019768	1.82	0.54	6.9E-02	1.8E-01	5.12	1.64	3.1E-07	5.9E-06	-0.46	-0.18	6.5E-01	1.0E+00	3.23	1.10	1.3E-03	5.6E-02	Esr1
ENSMUSG00000061080	0.05	0.00	9.6E-01	9.8E-01	3.24	0.36	1.2E-03	7.2E-03	1.43	0.17	1.5E-01	1.0E+00	3.23	0.36	1.3E-03	5.6E-02	Lsamp
ENSMUSG00000032329	6.87	0.39	6.4E-12	3.9E-10	3.17	0.18	1.5E-03	8.9E-03	0.03	0.00	9.8E-01	1.0E+00	-3.22	-0.20	1.3E-03	5.6E-02	Hmg20a
ENSMUSG00000022604	5.15	0.47	2.6E-07	5.6E-06	1.52	0.13	1.3E-01	2.8E-01	-0.07	-0.01	9.5E-01	1.0E+00	-3.22	-0.34	1.3E-03	5.6E-02	Cep97
ENSMUSG00000028977	-0.88	-0.19	3.8E-01	5.8E-01	2.78	0.54	5.4E-03	2.5E-02	0.72	0.18	4.7E-01	1.0E+00	3.22	0.73	1.3E-03	5.6E-02	Casz1
ENSMUSG00000052727	0.57	0.06	5.7E-01	7.4E-01	3.65	0.36	2.7E-04	2.1E-03	0.52	0.07	6.1E-01	1.0E+00	3.22	0.30	1.3E-03	5.6E-02	Map1b
ENSMUSG00000062373	-2.82	-0.37	4.8E-03	2.5E-02	0.36	0.05	7.2E-01	8.5E-01	0.89	0.14	3.7E-01	1.0E+00	3.22	0.42	1.3E-03	5.6E-02	Tmem65
ENSMUSG00000031837	-4.45	-0.62	8.5E-06	1.2E-04	-8.45	-1.05	3.0E-17	3.8E-15	-0.66	-0.10	5.1E-01	1.0E+00	-3.22	-0.43	1.3E-03	5.6E-02	Necab2
ENSMUSG00000024778	-3.45	-0.85	5.6E-04	4.3E-03	0.71	0.16	4.8E-01	6.7E-01	-0.16	-0.04	8.7E-01	1.0E+00	3.22	1.02	1.3E-03	5.6E-02	Fas
ENSMUSG00000020889	-2.71	-0.29	6.7E-03	3.3E-02	-5.90	-0.67	3.7E-09	1.1E-07	1.60	0.19	1.1E-01	1.0E+00	-3.22	-0.39	1.3E-03	5.6E-02	Nr1d1
ENSMUSG00000037443	3.88	0.30	1.1E-04	1.1E-03	0.20	0.02	8.4E-01	9.2E-01	1.13	0.12	2.6E-01	1.0E+00	-3.21	-0.28	1.3E-03	5.6E-02	Cep85
ENSMUSG00000031861	-3.38	-1.00	7.1E-04	5.3E-03	0.83	0.23	4.0E-01	6.0E-01	-0.10	-0.03	9.2E-01	1.0E+00	3.21	1.23	1.3E-03	5.6E-02	Lpar2
ENSMUSG00000097533	3.38	1.44	7.2E-04	5.3E-03	-0.44	-0.17	6.6E-01	8.1E-01	-1.43	-0.67	1.5E-01	1.0E+00	-3.21	-1.61	1.3E-03	5.6E-02	Gm26590
ENSMUSG00000025451	-0.11	-0.01	9.1E-01	9.6E-01	2.71	0.29	6.7E-03	3.0E-02	-0.47	-0.06	6.4E-01	1.0E+00	3.21	0.30	1.3E-03	5.6E-02	Paip1
ENSMUSG00000020844	-3.53	-0.35	4.2E-04	3.4E-03	1.68	0.24	9.3E-02	2.2E-01	-0.19	-0.02	8.5E-01	1.0E+00	3.21	0.59	1.3E-03	5.6E-02	Nxn
ENSMUSG00000040896	-0.48	-0.07	6.3E-01	7.9E-01	2.70	0.38	6.9E-03	3.0E-02	0.39	0.07	7.0E-01	1.0E+00	3.21	0.45	1.3E-03	5.7E-02	Kcnd3
ENSMUSG00000041801	-2.22	-0.31	2.6E-02	9.1E-02	1.26	0.19	2.1E-01	3.9E-01	-0.33	-0.06	7.4E-01	1.0E+00	3.21	0.51	1.3E-03	5.7E-02	Phlda3
ENSMUSG00000030243	4.35	0.34	1.4E-05	1.8E-04	0.71	0.06	4.8E-01	6.7E-01	-0.56	-0.06	5.8E-01	1.0E+00	-3.20	-0.28	1.4E-03	5.8E-02	Recql
ENSMUSG00000064264	-4.32	-0.58	1.6E-05	2.1E-04	-0.29	-0.04	7.7E-01	8.8E-01	-1.01	-0.16	3.1E-01	1.0E+00	3.20	0.54	1.4E-03	5.8E-02	Zfp428
ENSMUSG00000041261	-0.58	-0.06	5.6E-01	7.4E-01	3.07	0.31	2.2E-03	1.2E-02	-0.77	-0.11	4.4E-01	1.0E+00	3.20	0.38	1.4E-03	5.8E-02	Car8
ENSMUSG00000022231	-0.57	-0.11	5.7E-01	7.4E-01	2.84	0.52	4.6E-03	2.2E-02	1.07	0.22	2.9E-01	1.0E+00	3.20	0.63	1.4E-03	5.8E-02	Sema5a
ENSMUSG00000024008	-2.45	-0.31	1.4E-02	5.8E-02	-7.36	-0.85	1.9E-13	1.3E-11	-0.59	-0.07	5.5E-01	1.0E+00	-3.20	-0.54	1.4E-03	5.8E-02	Cpne5
ENSMUSG00000014782	-10.54	-3.67	5.6E-26	2.9E-23	-7.75	-2.46	9.5E-15	8.0E-13	-2.26	-0.68	2.4E-02	1.0E+00	3.20	1.21	1.4E-03	5.8E-02	Plekhg4
ENSMUSG00000032172	-0.16	-0.04	8.7E-01	9.4E-01	2.64	0.57	8.3E-03	3.5E-02	-0.17	-0.06	8.6E-01	1.0E+00	3.20	0.61	1.4E-03	5.8E-02	Olfm2
ENSMUSG00000038155	2.10	0.40	3.6E-02	1.1E-01	-1.31	-0.24	1.9E-01	3.7E-01	-2.66	-0.46	7.8E-03	1.0E+00	-3.19	-0.64	1.4E-03	5.8E-02	Gstp2
ENSMUSG00000034751	0.02	0.00	9.9E-01	9.9E-01	3.57	0.41	3.6E-04	2.6E-03	1.09	0.14	2.7E-01	1.0E+00	3.19	0.41	1.4E-03	5.9E-02	Mast4
ENSMUSG00000041911	-1.48	-0.35	1.4E-01	3.0E-01	1.68	0.44	9.3E-02	2.2E-01	0.12	0.05	9.0E-01	1.0E+00	3.19	0.79	1.4E-03	5.9E-02	Dlx1
ENSMUSG00000021287	0.87	0.11	3.8E-01	5.9E-01	-2.34	-0.30	2.0E-02	6.9E-02	0.38	0.06	7.1E-01	1.0E+00	-3.19	-0.42	1.4E-03	5.9E-02	Xrcc3
ENSMUSG00000030087	-0.35	-0.03	7.3E-01	8.5E-01	3.84	0.44	1.2E-04	1.1E-03	0.39	0.04	7.0E-01	1.0E+00	3.19	0.47	1.4E-03	5.9E-02	Klf15
ENSMUSG00000031736	8.13	1.94	4.3E-16	5.5E-14	4.37	1.13	1.2E-05	1.5E-04	-0.05	-0.02	9.6E-01	1.0E+00	-3.19	-0.80	1.4E-03	5.9E-02	Crnde
ENSMUSG00000057719	-4.44	-0.93	9.0E-06	1.3E-04	-8.38	-1.67	5.1E-17	6.0E-15	-1.70	-0.34	8.9E-02	1.0E+00	-3.19	-0.73	1.4E-03	5.9E-02	Sh3rf2
ENSMUSG00000007659	-2.59	-0.17	9.6E-03	4.3E-02	2.18	0.21	2.9E-02	9.4E-02	0.13	0.01	9.0E-01	1.0E+00	3.19	0.38	1.4E-03	5.9E-02	Bcl2l1
ENSMUSG00000111752	2.47	0.61	1.3E-02	5.5E-02	-1.13	-0.26	2.6E-01	4.5E-01	-0.03	-0.01	9.8E-01	1.0E+00	-3.19	-0.87	1.4E-03	5.9E-02	Gm38575
ENSMUSG00000005045	-0.02	0.00	9.8E-01	9.9E-01	2.57	0.33	1.0E-02	4.1E-02	0.18	0.03	8.6E-01	1.0E+00	3.18	0.33	1.5E-03	6.0E-02	Chd5
ENSMUSG00000074219	2.94	0.82	3.3E-03	1.9E-02	-1.04	-0.26	3.0E-01	5.0E-01	-0.77	-0.21	4.4E-01	1.0E+00	-3.18	-1.08	1.5E-03	6.0E-02	Gm10644
ENSMUSG00000035355	-9.37	-1.82	7.1E-21	1.7E-18	-13.52	-2.65	1.2E-41	2.7E-38	-1.03	-0.19	3.0E-01	1.0E+00	-3.16	-0.83	1.6E-03	6.1E-02	Kcnh4
ENSMUSG00000028871	-8.75	-1.95	2.2E-18	3.8E-16	-1.64	-0.50	1.0E-01	2.4E-01	-0.08	-0.02	9.4E-01	1.0E+00	3.16	1.46	1.6E-03	6.1E-02	Rspo1
ENSMUSG00000029723	-6.91	-0.63	4.9E-12	3.1E-10	-2.51	-0.23	1.2E-02	4.8E-02	-0.87	-0.08	3.8E-01	1.0E+00	3.16	0.40	1.6E-03	6.1E-02	Tsc22d4
ENSMUSG00000031565	-5.03	-0.30	4.9E-07	9.9E-06	0.38	0.03	7.0E-01	8.4E-01	-0.44	-0.04	6.6E-01	1.0E+00	3.17	0.34	1.5E-03	6.1E-02	Fgfr1
ENSMUSG00000030235	-4.52	-0.43	6.1E-06	9.2E-05	-6.72	-0.67	1.8E-11	8.9E-10	-1.50	-0.17	1.3E-01	1.0E+00	-3.17	-0.24	1.5E-03	6.1E-02	Slco1c1
ENSMUSG00000097806	-4.44	-1.22	9.0E-06	1.3E-04	-8.73	-2.26	2.5E-18	3.7E-16	-0.11	-0.03	9.1E-01	1.0E+00	-3.16	-1.04	1.6E-03	6.1E-02	Gm6556
ENSMUSG00000025785	3.60	0.30	3.1E-04	2.6E-03	0.27	0.02	7.9E-01	8.9E-01	-0.47	-0.06	6.4E-01	1.0E+00	-3.17	-0.28	1.5E-03	6.1E-02	Exosc7
ENSMUSG00000097731	3.15	0.73	1.6E-03	1.1E-02	-1.16	-0.28	2.5E-01	4.4E-01	-0.33	-0.10	7.4E-01	1.0E+00	-3.16	-1.00	1.6E-03	6.1E-02	2700016F22Rik
ENSMUSG00000021108	-3.00	-0.35	2.7E-03	1.6E-02	-6.03	-0.71	1.7E-09	5.4E-08	-0.40	-0.06	6.9E-01	1.0E+00	-3.16	-0.35	1.6E-03	6.1E-02	Prkch
ENSMUSG00000096003	2.95	0.49	3.2E-03	1.8E-02	5.30	1.02	1.2E-07	2.5E-06	0.90	0.19	3.7E-01	1.0E+00	3.16	0.53	1.6E-03	6.1E-02	Gm3500
ENSMUSG00000105644	-2.82	-0.90	4.8E-03	2.5E-02	0.27	0.08	7.9E-01	8.9E-01	0.06	0.02	9.5E-01	1.0E+00	3.17	0.98	1.5E-03	6.1E-02	Gm19739
ENSMUSG00000029346	2.62	0.29	8.8E-03	4.0E-02	-1.16	-0.13	2.5E-01	4.4E-01	-0.84	-0.12	4.0E-01	1.0E+00	-3.16	-0.41	1.6E-03	6.1E-02	Srrd
ENSMUSG00000098024	2.49	0.50	1.3E-02	5.3E-02	-1.30	-0.29	1.9E-01	3.7E-01	-0.41	-0.12	6.8E-01	1.0E+00	-3.16	-0.79	1.6E-03	6.1E-02	Gm27003
ENSMUSG00000073412	2.27	0.47	2.3E-02	8.3E-02	-1.96	-0.49	5.1E-02	1.4E-01	0.35	0.09	7.3E-01	1.0E+00	-3.16	-0.96	1.6E-03	6.1E-02	Lst1
ENSMUSG00000087041	1.94	0.60	5.2E-02	1.5E-01	-1.89	-0.65	5.9E-02	1.6E-01	-1.61	-0.56	1.1E-01	1.0E+00	-3.17	-1.26	1.5E-03	6.1E-02	Gm16295
ENSMUSG00000028988	-1.75	-0.22	8.0E-02	2.0E-01	1.56	0.21	1.2E-01	2.7E-01	0.82	0.13	4.1E-01	1.0E+00	3.17	0.43	1.5E-03	6.1E-02	Ctnnbip1
ENSMUSG00000062209	-1.36	-0.22	1.7E-01	3.5E-01	1.43	0.25	1.5E-01	3.2E-01	1.67	0.31	9.5E-02	1.0E+00	3.16	0.48	1.6E-03	6.1E-02	Erbb4
ENSMUSG00000003923	-1.09	-0.08	2.8E-01	4.8E-01	2.07	0.17	3.9E-02	1.2E-01	0.19	0.02	8.5E-01	1.0E+00	3.17	0.25	1.5E-03	6.1E-02	Tfam
ENSMUSG00000002504	-1.02	-0.09	3.1E-01	5.1E-01	2.59	0.27	9.7E-03	4.0E-02	-2.18	-0.22	2.9E-02	1.0E+00	3.16	0.36	1.6E-03	6.1E-02	Slc9a3r2
ENSMUSG00000028613	-1.01	-0.13	3.1E-01	5.2E-01	1.61	0.20	1.1E-01	2.5E-01	0.06	0.01	9.5E-01	1.0E+00	3.16	0.33	1.6E-03	6.1E-02	Lrp8
ENSMUSG00000054488	-0.86	-0.25	3.9E-01	5.9E-01	-4.44	-1.51	9.1E-06	1.2E-04	-0.27	-0.10	7.8E-01	1.0E+00	-3.17	-1.26	1.5E-03	6.1E-02	Gm9946
ENSMUSG00000085289	0.75	0.14	4.5E-01	6.5E-01	-2.92	-0.67	3.5E-03	1.7E-02	1.32	0.32	1.9E-01	1.0E+00	-3.16	-0.81	1.6E-03	6.1E-02	Gm15337
ENSMUSG00000036377	0.75	0.12	4.5E-01	6.5E-01	4.12	0.82	3.7E-05	3.9E-04	0.79	0.15	4.3E-01	1.0E+00	3.17	0.70	1.5E-03	6.1E-02	C530008M17Rik
ENSMUSG00000054640	-0.14	-0.04	8.9E-01	9.5E-01	3.23	0.71	1.2E-03	7.5E-03	0.62	0.22	5.3E-01	1.0E+00	3.16	0.75	1.6E-03	6.1E-02	Slc8a1
ENSMUSG00000031450	-0.10	-0.01	9.2E-01	9.6E-01	-2.98	-0.29	2.9E-03	1.5E-02	-0.76	-0.10	4.5E-01	1.0E+00	-3.16	-0.28	1.6E-03	6.1E-02	Grk1
ENSMUSG00000035547	2.40	0.23	1.6E-02	6.4E-02	6.18	0.55	6.2E-10	2.2E-08	0.39	0.05	7.0E-01	1.0E+00	3.16	0.32	1.6E-03	6.1E-02	Capn5
ENSMUSG00000046318	-1.48	-0.42	1.4E-01	3.0E-01	1.22	0.33	2.2E-01	4.1E-01	0.64	0.23	5.2E-01	1.0E+00	3.15	0.76	1.6E-03	6.1E-02	Ccbe1
ENSMUSG00000034591	1.05	0.13	2.9E-01	5.0E-01	4.36	0.54	1.3E-05	1.6E-04	1.04	0.16	3.0E-01	1.0E+00	3.15	0.41	1.6E-03	6.1E-02	Slc41a2
ENSMUSG00000039683	-0.57	-0.15	5.7E-01	7.4E-01	3.42	0.70	6.3E-04	4.3E-03	1.13	0.30	2.6E-01	1.0E+00	3.15	0.85	1.6E-03	6.1E-02	Sdk1
ENSMUSG00000022306	-0.45	-0.07	6.5E-01	8.0E-01	3.03	0.55	2.5E-03	1.3E-02	1.46	0.29	1.4E-01	1.0E+00	3.15	0.63	1.6E-03	6.1E-02	Zfpm2
ENSMUSG00000020441	3.57	0.40	3.6E-04	3.0E-03	0.20	0.02	8.4E-01	9.2E-01	-0.23	-0.04	8.2E-01	1.0E+00	-3.14	-0.37	1.7E-03	6.2E-02	2310033P09Rik
ENSMUSG00000055373	-2.86	-0.30	4.2E-03	2.2E-02	-0.20	-0.02	8.4E-01	9.2E-01	0.79	0.11	4.3E-01	1.0E+00	3.15	0.28	1.7E-03	6.2E-02	Fut9
ENSMUSG00000019775	-1.89	-0.26	5.9E-02	1.6E-01	1.47	0.22	1.4E-01	3.0E-01	0.30	0.05	7.7E-01	1.0E+00	3.14	0.49	1.7E-03	6.2E-02	Rgs17
ENSMUSG00000031543	-1.78	-0.30	7.5E-02	2.0E-01	1.66	0.30	9.7E-02	2.3E-01	-0.18	-0.04	8.5E-01	1.0E+00	3.14	0.60	1.7E-03	6.2E-02	Ank1
ENSMUSG00000033585	1.75	0.19	8.1E-02	2.1E-01	4.66	0.72	3.2E-06	4.6E-05	0.44	0.06	6.6E-01	1.0E+00	3.15	0.53	1.6E-03	6.2E-02	Ndn
ENSMUSG00000034000	-1.45	-0.14	1.5E-01	3.1E-01	2.87	0.26	4.1E-03	2.0E-02	0.31	0.04	7.6E-01	1.0E+00	3.15	0.40	1.6E-03	6.2E-02	Neu4
ENSMUSG00000048701	-1.30	-0.18	1.9E-01	3.8E-01	0.57	0.08	5.7E-01	7.4E-01	0.07	0.01	9.4E-01	1.0E+00	3.15	0.26	1.7E-03	6.2E-02	Ccdc6
ENSMUSG00000066687	-0.37	-0.14	7.1E-01	8.4E-01	2.94	1.49	3.3E-03	1.7E-02	0.26	0.15	7.9E-01	1.0E+00	3.15	1.63	1.6E-03	6.2E-02	Zbtb16
ENSMUSG00000019817	-0.14	-0.02	8.9E-01	9.5E-01	2.43	0.41	1.5E-02	5.6E-02	1.68	0.31	9.2E-02	1.0E+00	3.15	0.43	1.7E-03	6.2E-02	Plagl1
ENSMUSG00000015766	-3.55	-0.35	3.9E-04	3.2E-03	1.53	0.19	1.3E-01	2.8E-01	-0.43	-0.05	6.7E-01	1.0E+00	3.14	0.55	1.7E-03	6.2E-02	Eps8
ENSMUSG00000068706	2.30	0.62	2.2E-02	7.9E-02	-0.14	-0.04	8.9E-01	9.4E-01	-0.84	-0.30	4.0E-01	1.0E+00	-3.14	-0.66	1.7E-03	6.2E-02	Gm10250
ENSMUSG00000026614	2.19	0.27	2.9E-02	9.7E-02	-2.05	-0.19	4.1E-02	1.2E-01	0.54	0.06	5.9E-01	1.0E+00	-3.14	-0.45	1.7E-03	6.2E-02	Slc30a10
ENSMUSG00000002058	1.95	0.20	5.1E-02	1.5E-01	6.01	0.65	1.8E-09	5.9E-08	0.30	0.04	7.6E-01	1.0E+00	3.14	0.44	1.7E-03	6.2E-02	Unc119
ENSMUSG00000078496	-1.38	-0.41	1.7E-01	3.4E-01	1.19	0.37	2.3E-01	4.2E-01	-0.31	-0.12	7.5E-01	1.0E+00	3.14	0.78	1.7E-03	6.2E-02	Zfp982
ENSMUSG00000019853	-0.77	-0.16	4.4E-01	6.4E-01	2.80	0.55	5.2E-03	2.4E-02	-2.27	-0.50	2.3E-02	1.0E+00	3.14	0.71	1.7E-03	6.2E-02	Hebp2
ENSMUSG00000021032	-0.61	-0.34	5.4E-01	7.2E-01	2.71	1.66	6.6E-03	2.9E-02	0.58	0.42	5.6E-01	1.0E+00	3.14	2.00	1.7E-03	6.3E-02	Ngb
ENSMUSG00000003657	-1.55	-0.89	1.2E-01	2.7E-01	2.46	1.81	1.4E-02	5.3E-02	0.44	0.33	6.6E-01	1.0E+00	3.13	2.70	1.7E-03	6.3E-02	Calb2
ENSMUSG00000039830	-2.15	-0.34	3.2E-02	1.0E-01	0.29	0.04	7.7E-01	8.8E-01	-0.83	-0.16	4.0E-01	1.0E+00	3.13	0.38	1.7E-03	6.3E-02	Olig2
ENSMUSG00000068696	-4.85	-0.90	1.2E-06	2.3E-05	-8.44	-1.50	3.1E-17	3.8E-15	-1.26	-0.24	2.1E-01	1.0E+00	-3.13	-0.60	1.8E-03	6.3E-02	Gpr88
ENSMUSG00000097520	-0.96	-0.19	3.4E-01	5.4E-01	-4.60	-0.88	4.3E-06	6.0E-05	-1.78	-0.38	7.5E-02	1.0E+00	-3.13	-0.69	1.8E-03	6.4E-02	4930488L21Rik
ENSMUSG00000052374	-5.57	-1.00	2.5E-08	7.0E-07	-9.92	-1.68	3.6E-23	1.1E-20	-0.68	-0.12	4.9E-01	1.0E+00	-3.12	-0.67	1.8E-03	6.4E-02	Actn2
ENSMUSG00000004902	-1.45	-0.47	1.5E-01	3.1E-01	0.92	0.29	3.6E-01	5.6E-01	0.34	0.14	7.4E-01	1.0E+00	3.12	0.75	1.8E-03	6.4E-02	Slc25a18
ENSMUSG00000036181	-0.89	-0.24	3.7E-01	5.8E-01	-3.83	-0.82	1.3E-04	1.1E-03	-1.88	-0.44	6.0E-02	1.0E+00	-3.12	-0.58	1.8E-03	6.4E-02	Hist1h1c
ENSMUSG00000069516	-0.65	-0.11	5.2E-01	7.0E-01	-3.66	-0.63	2.6E-04	2.0E-03	-0.64	-0.13	5.2E-01	1.0E+00	-3.12	-0.51	1.8E-03	6.4E-02	Lyz2
ENSMUSG00000022095	-2.84	-0.38	4.5E-03	2.4E-02	-5.79	-0.75	7.1E-09	2.0E-07	-0.52	-0.08	6.0E-01	1.0E+00	-3.12	-0.37	1.8E-03	6.4E-02	Fam160b2
ENSMUSG00000017943	1.42	0.21	1.6E-01	3.3E-01	3.86	0.54	1.1E-04	9.9E-04	0.69	0.13	4.9E-01	1.0E+00	3.12	0.33	1.8E-03	6.4E-02	Gdap1l1
ENSMUSG00000053930	-2.33	-0.59	2.0E-02	7.4E-02	1.29	0.33	2.0E-01	3.8E-01	1.13	0.30	2.6E-01	1.0E+00	3.12	0.92	1.8E-03	6.4E-02	Shisa6
ENSMUSG00000033209	1.14	0.15	2.6E-01	4.5E-01	3.75	0.50	1.8E-04	1.5E-03	1.61	0.26	1.1E-01	1.0E+00	3.12	0.35	1.8E-03	6.4E-02	Ttc28
ENSMUSG00000023795	0.21	0.03	8.3E-01	9.1E-01	-1.73	-0.26	8.3E-02	2.1E-01	0.03	0.01	9.7E-01	1.0E+00	-3.12	-0.29	1.8E-03	6.4E-02	Pisd-ps2
ENSMUSG00000026563	3.54	0.27	4.0E-04	3.2E-03	-0.08	-0.01	9.4E-01	9.7E-01	-0.33	-0.04	7.4E-01	1.0E+00	-3.12	-0.27	1.8E-03	6.4E-02	Tada1
ENSMUSG00000035629	2.96	0.19	3.1E-03	1.8E-02	-0.43	-0.03	6.7E-01	8.1E-01	-1.12	-0.09	2.6E-01	1.0E+00	-3.12	-0.21	1.8E-03	6.4E-02	Rubcn
ENSMUSG00000079434	-3.54	-0.64	4.1E-04	3.3E-03	-7.81	-1.60	5.6E-15	4.9E-13	-0.97	-0.16	3.3E-01	1.0E+00	-3.12	-0.96	1.8E-03	6.4E-02	Neu2
ENSMUSG00000032946	-6.51	-1.30	7.6E-11	3.7E-09	-12.20	-1.97	3.3E-34	3.4E-31	-0.83	-0.16	4.0E-01	1.0E+00	-3.11	-0.67	1.9E-03	6.5E-02	Rasgrp2
ENSMUSG00000035104	-4.65	-0.64	3.3E-06	5.4E-05	0.21	0.03	8.4E-01	9.2E-01	0.30	0.05	7.6E-01	1.0E+00	3.11	0.68	1.9E-03	6.5E-02	Eva1a
ENSMUSG00000021318	-3.99	-0.58	6.6E-05	7.1E-04	-8.38	-1.13	5.1E-17	6.1E-15	-0.58	-0.09	5.6E-01	1.0E+00	-3.11	-0.55	1.8E-03	6.5E-02	Gli3
ENSMUSG00000020646	-3.87	-0.29	1.1E-04	1.1E-03	-0.33	-0.03	7.4E-01	8.6E-01	0.14	0.02	8.9E-01	1.0E+00	3.11	0.27	1.8E-03	6.5E-02	Mboat2
ENSMUSG00000055022	0.68	0.06	5.0E-01	6.9E-01	3.22	0.30	1.3E-03	7.7E-03	1.17	0.13	2.4E-01	1.0E+00	3.11	0.25	1.8E-03	6.5E-02	Cntn1
ENSMUSG00000054863	-6.28	-0.47	3.4E-10	1.5E-08	-3.13	-0.22	1.7E-03	9.9E-03	-1.47	-0.12	1.4E-01	1.0E+00	3.11	0.26	1.9E-03	6.5E-02	Fam19a5
ENSMUSG00000079410	2.94	0.51	3.3E-03	1.8E-02	5.22	1.04	1.7E-07	3.6E-06	0.93	0.20	3.5E-01	1.0E+00	3.11	0.53	1.9E-03	6.5E-02	Gm2897
ENSMUSG00000084835	2.22	0.72	2.7E-02	9.2E-02	-1.84	-0.62	6.5E-02	1.7E-01	-0.76	-0.29	4.5E-01	1.0E+00	-3.11	-1.34	1.9E-03	6.5E-02	Gm12352
ENSMUSG00000026890	-5.29	-0.68	1.2E-07	2.9E-06	-0.84	-0.14	4.0E-01	6.0E-01	0.34	0.06	7.3E-01	1.0E+00	3.10	0.54	1.9E-03	6.6E-02	Lhx6
ENSMUSG00000030067	-4.48	-0.62	7.6E-06	1.1E-04	-7.68	-1.09	1.5E-14	1.3E-12	-0.76	-0.12	4.5E-01	1.0E+00	-3.10	-0.47	1.9E-03	6.6E-02	Foxp1
ENSMUSG00000041075	-3.05	-0.47	2.3E-03	1.4E-02	0.25	0.04	8.0E-01	9.0E-01	1.15	0.21	2.5E-01	1.0E+00	3.10	0.51	1.9E-03	6.6E-02	Fzd7
ENSMUSG00000032186	-2.89	-0.17	3.9E-03	2.1E-02	1.49	0.11	1.4E-01	2.9E-01	0.56	0.05	5.7E-01	1.0E+00	3.10	0.29	1.9E-03	6.6E-02	Tmod2
ENSMUSG00000046186	0.65	0.21	5.2E-01	7.0E-01	3.88	1.16	1.0E-04	9.3E-04	0.47	0.19	6.4E-01	1.0E+00	3.10	0.95	1.9E-03	6.6E-02	Cd109
ENSMUSG00000070687	-4.98	-0.85	6.4E-07	1.3E-05	-9.38	-1.68	6.8E-21	1.5E-18	1.41	0.22	1.6E-01	1.0E+00	-3.10	-0.82	1.9E-03	6.6E-02	Htr1d
ENSMUSG00000018774	-1.28	-0.15	2.0E-01	3.9E-01	-4.89	-0.68	9.9E-07	1.7E-05	-1.63	-0.21	1.0E-01	1.0E+00	-3.10	-0.53	1.9E-03	6.6E-02	Cd68
ENSMUSG00000028557	-0.23	-0.02	8.2E-01	9.1E-01	2.94	0.35	3.3E-03	1.7E-02	0.41	0.06	6.8E-01	1.0E+00	3.10	0.38	1.9E-03	6.6E-02	Rnf11
ENSMUSG00000032017	2.29	0.30	2.2E-02	8.1E-02	4.73	0.63	2.3E-06	3.5E-05	0.51	0.09	6.1E-01	1.0E+00	3.10	0.33	2.0E-03	6.6E-02	Grik4
ENSMUSG00000087385	-1.29	-0.15	2.0E-01	3.8E-01	2.79	0.29	5.3E-03	2.5E-02	-0.13	-0.02	9.0E-01	1.0E+00	3.09	0.45	2.0E-03	6.7E-02	Frg2f1
ENSMUSG00000028753	-1.25	-0.50	2.1E-01	4.0E-01	2.75	1.64	6.0E-03	2.7E-02	1.70	0.73	9.0E-02	1.0E+00	3.09	2.14	2.0E-03	6.7E-02	Vwa5b1
ENSMUSG00000073207	-1.19	-0.40	2.3E-01	4.3E-01	2.39	0.74	1.7E-02	6.2E-02	0.72	0.29	4.7E-01	1.0E+00	3.09	1.15	2.0E-03	6.7E-02	Ccdc160
ENSMUSG00000028004	-5.61	-1.13	2.1E-08	5.9E-07	-0.33	-0.10	7.4E-01	8.6E-01	1.22	0.29	2.2E-01	1.0E+00	3.09	1.04	2.0E-03	6.7E-02	Npy2r
ENSMUSG00000018740	1.62	0.23	1.0E-01	2.5E-01	-1.48	-0.22	1.4E-01	3.0E-01	-1.67	-0.29	9.4E-02	1.0E+00	-3.09	-0.45	2.0E-03	6.7E-02	Slc25a35
ENSMUSG00000070044	1.11	0.12	2.7E-01	4.7E-01	5.55	0.61	2.9E-08	7.3E-07	0.12	0.01	9.0E-01	1.0E+00	3.09	0.49	2.0E-03	6.7E-02	Fam149a
ENSMUSG00000036402	-2.37	-0.14	1.8E-02	6.8E-02	1.82	0.13	6.9E-02	1.8E-01	0.03	0.00	9.8E-01	1.0E+00	3.09	0.27	2.0E-03	6.8E-02	Gng12
ENSMUSG00000060680	3.54	0.60	3.9E-04	3.2E-03	0.93	0.16	3.5E-01	5.5E-01	-0.95	-0.20	3.4E-01	1.0E+00	-3.08	-0.44	2.0E-03	6.8E-02	Gm8894
ENSMUSG00000056145	-0.37	-0.06	7.1E-01	8.4E-01	2.36	0.39	1.8E-02	6.5E-02	0.74	0.15	4.6E-01	1.0E+00	3.08	0.45	2.0E-03	6.8E-02	AI504432
ENSMUSG00000024665	-8.80	-0.52	1.4E-18	2.6E-16	-1.36	-0.13	1.8E-01	3.5E-01	0.11	0.01	9.1E-01	1.0E+00	3.08	0.39	2.1E-03	6.8E-02	Fads2
ENSMUSG00000073627	2.02	0.32	4.3E-02	1.3E-01	-1.07	-0.18	2.9E-01	4.8E-01	0.79	0.17	4.3E-01	1.0E+00	-3.08	-0.50	2.1E-03	6.8E-02	C130036L24Rik
ENSMUSG00000084911	-1.52	-0.26	1.3E-01	2.8E-01	0.97	0.18	3.3E-01	5.3E-01	0.33	0.07	7.4E-01	1.0E+00	3.08	0.44	2.1E-03	6.8E-02	Gm16185
ENSMUSG00000031344	-0.95	-0.53	3.4E-01	5.4E-01	2.80	2.06	5.2E-03	2.4E-02	0.32	0.25	7.5E-01	1.0E+00	3.08	2.60	2.1E-03	6.8E-02	Gabrq
ENSMUSG00000022805	-0.43	-0.17	6.7E-01	8.1E-01	2.23	0.83	2.6E-02	8.7E-02	-0.16	-0.08	8.8E-01	1.0E+00	3.08	0.99	2.1E-03	6.8E-02	Maats1
ENSMUSG00000037735	1.97	0.22	4.9E-02	1.4E-01	-1.50	-0.19	1.3E-01	2.9E-01	-0.96	-0.14	3.4E-01	1.0E+00	-3.08	-0.41	2.1E-03	6.8E-02	2810032G03Rik
ENSMUSG00000067578	-1.21	-0.35	2.3E-01	4.2E-01	2.00	0.83	4.6E-02	1.3E-01	0.83	0.28	4.1E-01	1.0E+00	3.08	1.18	2.1E-03	6.8E-02	Cbln4
ENSMUSG00000049536	-0.15	-0.02	8.8E-01	9.4E-01	3.39	0.52	6.9E-04	4.6E-03	0.99	0.16	3.2E-01	1.0E+00	3.08	0.55	2.1E-03	6.9E-02	Tceal1
ENSMUSG00000032498	3.22	0.31	1.3E-03	8.6E-03	0.01	0.00	9.9E-01	1.0E+00	1.24	0.15	2.1E-01	1.0E+00	-3.07	-0.31	2.1E-03	6.9E-02	Mlh1
ENSMUSG00000062778	0.23	0.04	8.2E-01	9.1E-01	-2.54	-0.44	1.1E-02	4.5E-02	1.42	0.29	1.6E-01	1.0E+00	-3.07	-0.48	2.1E-03	6.9E-02	Chia1
ENSMUSG00000041483	-1.77	-0.15	7.7E-02	2.0E-01	1.05	0.09	2.9E-01	4.9E-01	0.37	0.04	7.1E-01	1.0E+00	3.07	0.24	2.1E-03	6.9E-02	Zfp281
ENSMUSG00000022941	1.01	0.21	3.1E-01	5.1E-01	-2.46	-0.59	1.4E-02	5.3E-02	-0.87	-0.23	3.9E-01	1.0E+00	-3.07	-0.80	2.1E-03	6.9E-02	Ripply3
ENSMUSG00000075702	-2.77	-0.33	5.7E-03	2.8E-02	0.27	0.03	7.9E-01	8.9E-01	-0.87	-0.12	3.8E-01	1.0E+00	3.07	0.36	2.1E-03	6.9E-02	Selenom
ENSMUSG00000022762	-0.01	0.00	9.9E-01	1.0E+00	2.71	0.28	6.6E-03	2.9E-02	1.39	0.16	1.7E-01	1.0E+00	3.07	0.28	2.1E-03	7.0E-02	Ncam2
ENSMUSG00000105218	-7.26	-1.25	3.9E-13	3.0E-11	-9.51	-1.92	1.9E-21	4.7E-19	0.06	0.01	9.5E-01	1.0E+00	-3.07	-0.67	2.2E-03	7.0E-02	Gm38413
ENSMUSG00000026199	1.78	0.14	7.5E-02	1.9E-01	-1.25	-0.10	2.1E-01	4.0E-01	0.43	0.05	6.7E-01	1.0E+00	-3.07	-0.24	2.2E-03	7.0E-02	Ankzf1
ENSMUSG00000031343	0.50	0.14	6.1E-01	7.8E-01	3.79	0.76	1.5E-04	1.3E-03	0.39	0.13	6.9E-01	1.0E+00	3.06	0.62	2.2E-03	7.0E-02	Gabra3
ENSMUSG00000074637	-4.55	-0.43	5.3E-06	8.0E-05	0.23	0.02	8.2E-01	9.1E-01	0.23	0.02	8.2E-01	1.0E+00	3.06	0.45	2.2E-03	7.0E-02	Sox2
ENSMUSG00000103983	2.51	0.32	1.2E-02	5.1E-02	-0.32	-0.04	7.5E-01	8.7E-01	-0.68	-0.11	5.0E-01	1.0E+00	-3.06	-0.36	2.2E-03	7.0E-02	Gm20045
ENSMUSG00000042453	-1.42	-0.22	1.6E-01	3.3E-01	-6.00	-0.74	2.0E-09	6.4E-08	-0.93	-0.14	3.5E-01	1.0E+00	-3.06	-0.51	2.2E-03	7.0E-02	Reln
ENSMUSG00000057963	-0.92	-0.09	3.6E-01	5.6E-01	2.65	0.32	8.1E-03	3.5E-02	-0.54	-0.07	5.9E-01	1.0E+00	3.06	0.41	2.2E-03	7.0E-02	Itpk1
ENSMUSG00000107458	-0.85	-0.25	4.0E-01	6.0E-01	-4.50	-1.43	6.9E-06	9.1E-05	-2.11	-0.64	3.5E-02	1.0E+00	-3.06	-1.18	2.2E-03	7.0E-02	Gm44040
ENSMUSG00000026667	0.49	0.04	6.3E-01	7.8E-01	3.53	0.31	4.2E-04	3.0E-03	0.51	0.05	6.1E-01	1.0E+00	3.06	0.27	2.2E-03	7.0E-02	Uhmk1
ENSMUSG00000087445	-0.11	-0.02	9.1E-01	9.6E-01	-3.73	-0.76	1.9E-04	1.5E-03	1.65	0.35	9.9E-02	1.0E+00	-3.06	-0.74	2.2E-03	7.0E-02	Gm14286
ENSMUSG00000020427	-1.37	-0.19	1.7E-01	3.5E-01	2.34	0.34	1.9E-02	6.9E-02	0.85	0.15	3.9E-01	1.0E+00	3.06	0.54	2.2E-03	7.1E-02	Igfbp3
ENSMUSG00000060002	-2.86	-0.40	4.2E-03	2.2E-02	0.45	0.06	6.5E-01	8.0E-01	0.72	0.12	4.7E-01	1.0E+00	3.05	0.47	2.3E-03	7.1E-02	Chpt1
ENSMUSG00000040035	1.55	0.30	1.2E-01	2.7E-01	4.23	0.87	2.3E-05	2.6E-04	0.59	0.14	5.5E-01	1.0E+00	3.05	0.57	2.3E-03	7.1E-02	Disp2
ENSMUSG00000036106	-2.22	-0.48	2.6E-02	9.1E-02	1.82	0.42	6.9E-02	1.8E-01	-0.12	-0.03	9.0E-01	1.0E+00	3.05	0.90	2.3E-03	7.2E-02	Prr5
ENSMUSG00000032503	-10.04	-1.35	1.0E-23	3.5E-21	-11.83	-1.79	2.7E-32	2.3E-29	-0.88	-0.14	3.8E-01	1.0E+00	-3.05	-0.43	2.3E-03	7.2E-02	Arpp21
ENSMUSG00000094955	-4.21	-1.03	2.5E-05	3.1E-04	-0.82	-0.18	4.1E-01	6.1E-01	-1.49	-0.39	1.4E-01	1.0E+00	3.05	0.85	2.3E-03	7.2E-02	Gm3699
ENSMUSG00000097445	2.95	0.85	3.2E-03	1.8E-02	-1.14	-0.25	2.5E-01	4.5E-01	-2.25	-0.48	2.5E-02	1.0E+00	-3.05	-1.10	2.3E-03	7.2E-02	Gm26631
ENSMUSG00000018589	2.42	0.40	1.5E-02	6.1E-02	5.14	0.95	2.8E-07	5.5E-06	0.99	0.20	3.2E-01	1.0E+00	3.05	0.55	2.3E-03	7.2E-02	Glra2
ENSMUSG00000020926	-2.31	-0.30	2.1E-02	7.6E-02	0.32	0.04	7.5E-01	8.7E-01	0.80	0.13	4.2E-01	1.0E+00	3.05	0.34	2.3E-03	7.2E-02	Adam11
ENSMUSG00000020111	0.55	0.05	5.8E-01	7.5E-01	-2.93	-0.25	3.4E-03	1.7E-02	-1.85	-0.16	6.5E-02	1.0E+00	-3.05	-0.29	2.3E-03	7.2E-02	Micu1
ENSMUSG00000044916	0.82	0.15	4.1E-01	6.1E-01	-2.80	-0.52	5.1E-03	2.4E-02	-1.09	-0.23	2.8E-01	1.0E+00	-3.05	-0.67	2.3E-03	7.2E-02	1700029I15Rik
ENSMUSG00000045414	-0.25	-0.04	8.0E-01	9.0E-01	2.14	0.34	3.3E-02	1.0E-01	0.78	0.16	4.4E-01	1.0E+00	3.05	0.39	2.3E-03	7.2E-02	1190002N15Rik
ENSMUSG00000034248	-2.89	-0.34	3.8E-03	2.1E-02	-6.80	-0.70	1.1E-11	5.5E-10	-0.63	-0.08	5.3E-01	1.0E+00	-3.04	-0.36	2.3E-03	7.2E-02	Slc25a37
ENSMUSG00000003452	1.07	0.12	2.9E-01	4.9E-01	3.42	0.41	6.2E-04	4.2E-03	1.24	0.18	2.2E-01	1.0E+00	3.04	0.29	2.3E-03	7.2E-02	Bicd1
ENSMUSG00000066842	0.28	0.05	7.8E-01	8.8E-01	-3.24	-0.58	1.2E-03	7.2E-03	0.13	0.03	8.9E-01	1.0E+00	-3.04	-0.63	2.3E-03	7.2E-02	Hmcn1
ENSMUSG00000030062	-1.37	-0.13	1.7E-01	3.5E-01	1.20	0.12	2.3E-01	4.2E-01	-0.89	-0.11	3.8E-01	1.0E+00	3.04	0.24	2.3E-03	7.2E-02	Rpn1
ENSMUSG00000027333	-3.05	-0.30	2.3E-03	1.4E-02	1.14	0.13	2.5E-01	4.5E-01	0.00	0.00	1.0E+00	1.0E+00	3.04	0.43	2.4E-03	7.3E-02	Smox
ENSMUSG00000032373	-12.18	-1.85	4.2E-34	6.4E-31	-13.48	-2.53	2.0E-41	4.2E-38	-2.46	-0.35	1.4E-02	1.0E+00	-3.04	-0.68	2.4E-03	7.3E-02	Car12
ENSMUSG00000016262	0.52	0.05	6.1E-01	7.7E-01	-3.49	-0.34	4.8E-04	3.4E-03	-0.35	-0.04	7.2E-01	1.0E+00	-3.04	-0.39	2.4E-03	7.3E-02	Sertad4
ENSMUSG00000034911	-0.02	0.00	9.8E-01	9.9E-01	-4.02	-0.52	5.9E-05	5.7E-04	0.54	0.07	5.9E-01	1.0E+00	-3.04	-0.51	2.4E-03	7.3E-02	Ushbp1
ENSMUSG00000061887	-4.55	-0.50	5.4E-06	8.1E-05	-1.16	-0.13	2.4E-01	4.4E-01	0.31	0.04	7.6E-01	1.0E+00	3.04	0.37	2.4E-03	7.3E-02	Ssbp3
ENSMUSG00000030123	-7.21	-0.95	5.7E-13	4.3E-11	-9.53	-1.64	1.5E-21	3.8E-19	0.22	0.03	8.3E-01	1.0E+00	-3.03	-0.69	2.4E-03	7.3E-02	Plxnd1
ENSMUSG00000059824	-4.71	-0.66	2.5E-06	4.2E-05	-7.01	-1.05	2.4E-12	1.4E-10	1.13	0.19	2.6E-01	1.0E+00	-3.03	-0.39	2.4E-03	7.4E-02	Dbp
ENSMUSG00000086171	1.67	0.26	9.6E-02	2.3E-01	-1.83	-0.28	6.7E-02	1.8E-01	-1.15	-0.22	2.5E-01	1.0E+00	-3.03	-0.54	2.4E-03	7.4E-02	Pcsk2os1
ENSMUSG00000084304	-1.29	-0.27	2.0E-01	3.8E-01	2.47	0.49	1.3E-02	5.1E-02	-0.68	-0.17	4.9E-01	1.0E+00	3.03	0.76	2.4E-03	7.4E-02	Gm6142
ENSMUSG00000103160	3.07	0.63	2.1E-03	1.3E-02	-0.80	-0.15	4.3E-01	6.2E-01	-0.20	-0.05	8.4E-01	1.0E+00	-3.03	-0.78	2.4E-03	7.4E-02	C130012C08Rik
ENSMUSG00000060735	-2.63	-1.44	8.5E-03	3.9E-02	1.17	0.80	2.4E-01	4.4E-01	0.77	0.43	4.4E-01	1.0E+00	3.03	2.23	2.4E-03	7.4E-02	Rxfp3
ENSMUSG00000018428	0.66	0.05	5.1E-01	7.0E-01	-3.32	-0.23	9.0E-04	5.7E-03	0.34	0.03	7.3E-01	1.0E+00	-3.03	-0.27	2.5E-03	7.4E-02	Akap1
ENSMUSG00000087141	-1.04	-0.38	3.0E-01	5.0E-01	0.97	0.34	3.3E-01	5.3E-01	0.67	0.32	5.0E-01	1.0E+00	3.03	0.72	2.5E-03	7.4E-02	Plcxd2
ENSMUSG00000070348	-3.64	-0.41	2.7E-04	2.3E-03	-0.44	-0.05	6.6E-01	8.1E-01	-0.96	-0.13	3.4E-01	1.0E+00	3.02	0.36	2.5E-03	7.5E-02	Ccnd1
ENSMUSG00000001260	-1.52	-0.23	1.3E-01	2.9E-01	1.96	0.41	5.0E-02	1.4E-01	0.92	0.18	3.6E-01	1.0E+00	3.02	0.64	2.5E-03	7.5E-02	Gabrg1
ENSMUSG00000086328	0.98	0.17	3.3E-01	5.3E-01	-2.41	-0.45	1.6E-02	5.9E-02	-0.65	-0.13	5.2E-01	1.0E+00	-3.02	-0.61	2.5E-03	7.5E-02	2700033N17Rik
ENSMUSG00000034390	0.39	0.04	7.0E-01	8.3E-01	3.40	0.30	6.7E-04	4.4E-03	-0.04	0.00	9.7E-01	1.0E+00	3.02	0.27	2.5E-03	7.5E-02	Cmip
ENSMUSG00000036501	-0.13	-0.01	9.0E-01	9.5E-01	3.58	0.34	3.4E-04	2.5E-03	-0.05	-0.01	9.6E-01	1.0E+00	3.02	0.35	2.5E-03	7.5E-02	Fam13b
ENSMUSG00000053465	0.07	0.01	9.4E-01	9.7E-01	-3.51	-0.61	4.6E-04	3.2E-03	-0.38	-0.08	7.1E-01	1.0E+00	-3.02	-0.62	2.5E-03	7.5E-02	Hs6st3
ENSMUSG00000110070	-2.62	-0.50	8.8E-03	4.0E-02	-5.43	-1.22	5.7E-08	1.3E-06	-0.38	-0.09	7.0E-01	1.0E+00	-3.02	-0.72	2.5E-03	7.5E-02	Gm45619
ENSMUSG00000036199	-3.06	-0.20	2.2E-03	1.4E-02	0.00	0.00	1.0E+00	1.0E+00	-1.14	-0.10	2.5E-01	1.0E+00	3.02	0.20	2.6E-03	7.6E-02	Ndufa13
ENSMUSG00000018008	-1.28	-0.13	2.0E-01	3.9E-01	-5.56	-0.58	2.8E-08	6.9E-07	-0.38	-0.04	7.0E-01	1.0E+00	-3.02	-0.45	2.6E-03	7.6E-02	Cyth4
ENSMUSG00000047394	-0.24	-0.08	8.1E-01	9.0E-01	3.02	0.91	2.5E-03	1.3E-02	1.20	0.47	2.3E-01	1.0E+00	3.02	1.00	2.6E-03	7.6E-02	Odf3b
ENSMUSG00000117757	-2.13	-0.48	3.4E-02	1.1E-01	-5.85	-1.53	5.0E-09	1.5E-07	-0.36	-0.10	7.2E-01	1.0E+00	-3.01	-1.05	2.6E-03	7.6E-02
ENSMUSG00000098221	3.45	0.94	5.6E-04	4.3E-03	-0.31	-0.10	7.6E-01	8.7E-01	0.89	0.35	3.7E-01	1.0E+00	-3.01	-1.04	2.6E-03	7.6E-02	Gm27030
ENSMUSG00000074305	-1.57	-0.17	1.2E-01	2.7E-01	-4.94	-0.53	7.8E-07	1.3E-05	-0.72	-0.09	4.7E-01	1.0E+00	-3.01	-0.36	2.6E-03	7.6E-02	Peak1
ENSMUSG00000036964	3.69	0.60	2.2E-04	2.0E-03	0.49	0.07	6.3E-01	7.8E-01	-1.78	-0.28	7.5E-02	1.0E+00	-3.01	-0.52	2.6E-03	7.7E-02	Trim17
ENSMUSG00000022867	-0.06	0.00	9.5E-01	9.8E-01	2.90	0.20	3.8E-03	1.9E-02	1.03	0.10	3.0E-01	1.0E+00	3.00	0.21	2.7E-03	7.8E-02	Usp25
ENSMUSG00000072704	-3.88	-0.39	1.1E-04	1.1E-03	-0.78	-0.09	4.3E-01	6.3E-01	-0.15	-0.02	8.8E-01	1.0E+00	3.00	0.30	2.7E-03	7.8E-02	Smim10l1
ENSMUSG00000073295	0.20	0.02	8.4E-01	9.2E-01	3.41	0.31	6.5E-04	4.3E-03	1.23	0.13	2.2E-01	1.0E+00	3.00	0.29	2.7E-03	7.9E-02	Nudt11
ENSMUSG00000074570	0.16	0.04	8.7E-01	9.3E-01	-3.43	-0.89	6.1E-04	4.1E-03	-1.30	-0.39	1.9E-01	1.0E+00	-3.00	-0.93	2.7E-03	7.9E-02	Cass4
ENSMUSG00000046994	-1.48	-0.13	1.4E-01	3.0E-01	1.63	0.15	1.0E-01	2.4E-01	0.43	0.05	6.7E-01	1.0E+00	3.00	0.28	2.7E-03	8.0E-02	Mars2
ENSMUSG00000066324	-0.14	-0.01	8.9E-01	9.5E-01	2.50	0.30	1.2E-02	4.8E-02	1.13	0.15	2.6E-01	1.0E+00	2.99	0.32	2.7E-03	8.0E-02	Impad1
ENSMUSG00000055485	-1.06	-0.15	2.9E-01	4.9E-01	0.90	0.13	3.7E-01	5.7E-01	0.49	0.09	6.2E-01	1.0E+00	2.99	0.27	2.8E-03	8.0E-02	Soga1
ENSMUSG00000027827	-5.26	-0.86	1.4E-07	3.3E-06	-7.96	-1.27	1.7E-15	1.7E-13	-0.78	-0.15	4.3E-01	1.0E+00	-2.99	-0.41	2.8E-03	8.0E-02	Kcnab1
ENSMUSG00000071649	-2.42	-0.21	1.6E-02	6.2E-02	1.00	0.09	3.2E-01	5.2E-01	-0.49	-0.05	6.3E-01	1.0E+00	2.99	0.29	2.8E-03	8.1E-02	B3gat3
ENSMUSG00000031562	1.05	0.12	2.9E-01	5.0E-01	-2.04	-0.26	4.2E-02	1.2E-01	0.26	0.04	8.0E-01	1.0E+00	-2.99	-0.38	2.8E-03	8.1E-02	Dctd
ENSMUSG00000027953	0.14	0.01	8.9E-01	9.5E-01	-2.89	-0.21	3.9E-03	1.9E-02	-0.14	-0.01	8.9E-01	1.0E+00	-2.99	-0.22	2.8E-03	8.1E-02	Slc50a1
ENSMUSG00000062729	5.32	0.51	1.0E-07	2.5E-06	2.07	0.20	3.8E-02	1.2E-01	-0.12	-0.02	9.0E-01	1.0E+00	-2.98	-0.30	2.8E-03	8.2E-02	Ppox
ENSMUSG00000021194	-2.72	-0.33	6.5E-03	3.2E-02	0.16	0.02	8.8E-01	9.4E-01	-0.41	-0.06	6.8E-01	1.0E+00	2.98	0.35	2.8E-03	8.2E-02	Chga
ENSMUSG00000066233	4.29	0.53	1.8E-05	2.3E-04	0.31	0.04	7.5E-01	8.7E-01	-0.18	-0.03	8.6E-01	1.0E+00	-2.98	-0.49	2.9E-03	8.2E-02	Tmem42
ENSMUSG00000061518	0.80	0.09	4.2E-01	6.2E-01	-1.94	-0.24	5.2E-02	1.5E-01	-1.52	-0.20	1.3E-01	1.0E+00	-2.98	-0.33	2.9E-03	8.2E-02	Cox5b
ENSMUSG00000031284	0.67	0.08	5.0E-01	6.9E-01	4.04	0.54	5.3E-05	5.3E-04	0.91	0.13	3.6E-01	1.0E+00	2.98	0.46	2.9E-03	8.2E-02	Pak3
ENSMUSG00000022840	-9.29	-1.32	1.6E-20	3.5E-18	-13.23	-1.78	5.6E-40	1.1E-36	-0.69	-0.11	4.9E-01	1.0E+00	-2.98	-0.45	2.9E-03	8.3E-02	Adcy5
ENSMUSG00000006205	-8.85	-1.01	8.7E-19	1.6E-16	-3.00	-0.49	2.7E-03	1.4E-02	-1.88	-0.25	6.0E-02	1.0E+00	2.98	0.53	2.9E-03	8.3E-02	Htra1
ENSMUSG00000094840	-3.61	-0.65	3.0E-04	2.6E-03	-6.97	-1.41	3.2E-12	1.8E-10	-0.07	-0.01	9.4E-01	1.0E+00	-2.97	-0.76	2.9E-03	8.3E-02	Muc3a
ENSMUSG00000089665	2.23	0.40	2.6E-02	9.0E-02	-1.13	-0.19	2.6E-01	4.5E-01	0.12	0.03	9.1E-01	1.0E+00	-2.98	-0.59	2.9E-03	8.3E-02	Fcor
ENSMUSG00000025888	-1.83	-0.47	6.8E-02	1.8E-01	1.73	0.37	8.4E-02	2.1E-01	-0.01	0.00	9.9E-01	1.0E+00	2.97	0.84	2.9E-03	8.3E-02	Casp1
ENSMUSG00000037236	-1.57	-0.22	1.2E-01	2.7E-01	0.62	0.09	5.4E-01	7.2E-01	0.62	0.11	5.4E-01	1.0E+00	2.97	0.32	2.9E-03	8.3E-02	Matr3
ENSMUSG00000023915	0.61	0.07	5.4E-01	7.2E-01	3.06	0.37	2.2E-03	1.2E-02	-0.32	-0.05	7.5E-01	1.0E+00	2.97	0.30	3.0E-03	8.3E-02	Tnfrsf21
ENSMUSG00000021072	0.57	0.07	5.7E-01	7.4E-01	3.13	0.45	1.7E-03	9.9E-03	0.61	0.10	5.4E-01	1.0E+00	2.97	0.38	2.9E-03	8.3E-02	Tmx1
ENSMUSG00000028654	-0.19	-0.04	8.5E-01	9.2E-01	2.53	0.51	1.1E-02	4.5E-02	0.88	0.22	3.8E-01	1.0E+00	2.97	0.56	2.9E-03	8.3E-02	Mycl
ENSMUSG00000107728	4.26	0.76	2.1E-05	2.6E-04	1.12	0.20	2.6E-01	4.6E-01	0.13	0.03	9.0E-01	1.0E+00	-2.97	-0.56	3.0E-03	8.3E-02	Gm38910
ENSMUSG00000007739	1.90	0.19	5.7E-02	1.6E-01	3.91	0.40	9.4E-05	8.5E-04	-1.28	-0.16	2.0E-01	1.0E+00	2.97	0.21	3.0E-03	8.3E-02	Cct4
ENSMUSG00000067928	0.06	0.00	9.6E-01	9.8E-01	3.75	0.32	1.8E-04	1.5E-03	0.18	0.02	8.6E-01	1.0E+00	2.97	0.32	3.0E-03	8.3E-02	Zfp760
ENSMUSG00000050022	-5.29	-0.51	1.2E-07	2.9E-06	-8.25	-0.89	1.5E-16	1.7E-14	1.28	0.15	2.0E-01	1.0E+00	-2.97	-0.37	3.0E-03	8.3E-02	Amz1
ENSMUSG00000022449	-0.34	-0.05	7.3E-01	8.5E-01	2.03	0.27	4.3E-02	1.3E-01	0.88	0.15	3.8E-01	1.0E+00	2.97	0.32	3.0E-03	8.3E-02	Adamts20
ENSMUSG00000097736	-0.47	-0.24	6.4E-01	7.9E-01	-2.52	-1.27	1.2E-02	4.7E-02	-1.38	-0.83	1.7E-01	1.0E+00	-2.97	-1.02	3.0E-03	8.3E-02	9530059O14Rik
ENSMUSG00000020599	-9.34	-1.58	9.5E-21	2.1E-18	-14.19	-2.19	1.0E-45	3.3E-42	-0.65	-0.11	5.1E-01	1.0E+00	-2.97	-0.61	3.0E-03	8.4E-02	Rgs9
ENSMUSG00000052794	3.94	0.37	8.1E-05	8.5E-04	-0.02	0.00	9.8E-01	9.9E-01	-0.38	-0.05	7.1E-01	1.0E+00	-2.96	-0.37	3.0E-03	8.4E-02	1700030K09Rik
ENSMUSG00000087200	-3.14	-1.02	1.7E-03	1.1E-02	0.32	0.08	7.5E-01	8.7E-01	0.34	0.12	7.4E-01	1.0E+00	2.96	1.10	3.0E-03	8.4E-02	Lrp8os3
ENSMUSG00000056258	-4.77	-0.49	1.9E-06	3.3E-05	-9.02	-0.87	1.8E-19	3.1E-17	-0.17	-0.02	8.6E-01	1.0E+00	-2.96	-0.38	3.1E-03	8.4E-02	Kcnq3
ENSMUSG00000043388	2.10	0.32	3.6E-02	1.1E-01	4.58	0.94	4.6E-06	6.4E-05	0.61	0.12	5.4E-01	1.0E+00	2.96	0.62	3.1E-03	8.4E-02	Tmem130
ENSMUSG00000028108	0.27	0.04	7.8E-01	8.9E-01	-3.25	-0.47	1.2E-03	7.1E-03	1.15	0.19	2.5E-01	1.0E+00	-2.96	-0.50	3.1E-03	8.4E-02	Ecm1
ENSMUSG00000032309	1.33	0.10	1.8E-01	3.6E-01	4.53	0.33	6.0E-06	8.0E-05	0.57	0.06	5.7E-01	1.0E+00	2.96	0.23	3.1E-03	8.5E-02	Fbxo22
ENSMUSG00000065979	-1.62	-0.11	1.0E-01	2.5E-01	-4.81	-0.34	1.5E-06	2.4E-05	-0.22	-0.02	8.3E-01	1.0E+00	-2.96	-0.23	3.1E-03	8.5E-02	Cpped1
ENSMUSG00000036093	2.35	0.23	1.9E-02	7.1E-02	5.00	0.53	5.8E-07	1.0E-05	0.39	0.05	6.9E-01	1.0E+00	2.96	0.30	3.1E-03	8.5E-02	Arl5a
ENSMUSG00000021282	-0.82	-0.05	4.1E-01	6.1E-01	2.13	0.13	3.3E-02	1.0E-01	1.12	0.09	2.6E-01	1.0E+00	2.96	0.18	3.1E-03	8.5E-02	Eif5
ENSMUSG00000027965	0.75	0.21	4.5E-01	6.5E-01	2.56	0.76	1.1E-02	4.2E-02	0.66	0.26	5.1E-01	1.0E+00	2.95	0.54	3.1E-03	8.5E-02	Olfm3
ENSMUSG00000037151	-1.44	-0.13	1.5E-01	3.2E-01	-5.12	-0.45	3.1E-07	5.9E-06	-0.77	-0.08	4.4E-01	1.0E+00	-2.95	-0.31	3.2E-03	8.6E-02	Lrrc20
ENSMUSG00000031245	0.47	0.07	6.4E-01	7.9E-01	3.68	0.60	2.3E-04	1.8E-03	0.39	0.07	6.9E-01	1.0E+00	2.95	0.53	3.2E-03	8.6E-02	Hmgn5
ENSMUSG00000034173	-2.64	-0.21	8.3E-03	3.8E-02	0.70	0.06	4.9E-01	6.7E-01	-0.46	-0.05	6.4E-01	1.0E+00	2.95	0.28	3.2E-03	8.7E-02	Zbed5
ENSMUSG00000032076	-0.68	-0.09	5.0E-01	6.8E-01	2.52	0.34	1.2E-02	4.6E-02	0.65	0.10	5.2E-01	1.0E+00	2.95	0.44	3.2E-03	8.7E-02	Cadm1
ENSMUSG00000035530	-0.58	-0.06	5.6E-01	7.4E-01	-2.33	-0.24	2.0E-02	7.0E-02	-1.86	-0.22	6.3E-02	1.0E+00	-2.95	-0.18	3.2E-03	8.7E-02	Eif1
ENSMUSG00000097545	-0.31	-0.03	7.6E-01	8.7E-01	-3.55	-0.46	3.8E-04	2.8E-03	-0.86	-0.11	3.9E-01	1.0E+00	-2.95	-0.42	3.2E-03	8.7E-02	Mir124a-1hg
ENSMUSG00000021782	2.60	0.24	9.2E-03	4.1E-02	5.27	0.57	1.3E-07	2.8E-06	1.10	0.13	2.7E-01	1.0E+00	2.95	0.34	3.2E-03	8.7E-02	Dlg5
ENSMUSG00000032456	0.28	0.05	7.8E-01	8.8E-01	-2.27	-0.41	2.3E-02	7.9E-02	1.01	0.22	3.1E-01	1.0E+00	-2.94	-0.46	3.2E-03	8.7E-02	Nmnat3
ENSMUSG00000110474	1.32	0.44	1.9E-01	3.7E-01	-1.68	-0.60	9.4E-02	2.2E-01	0.95	0.42	3.4E-01	1.0E+00	-2.94	-1.04	3.3E-03	8.8E-02	Gm45848
ENSMUSG00000034098	1.56	0.29	1.2E-01	2.7E-01	3.83	0.85	1.3E-04	1.1E-03	0.83	0.20	4.1E-01	1.0E+00	2.94	0.57	3.3E-03	8.8E-02	Fstl5
ENSMUSG00000020657	1.23	0.13	2.2E-01	4.1E-01	2.98	0.32	2.9E-03	1.5E-02	0.78	0.11	4.4E-01	1.0E+00	2.94	0.19	3.3E-03	8.8E-02	Dnajc27
ENSMUSG00000039717	0.34	0.09	7.3E-01	8.5E-01	3.12	0.65	1.8E-03	1.0E-02	0.34	0.12	7.3E-01	1.0E+00	2.94	0.56	3.3E-03	8.8E-02	Ralyl
ENSMUSG00000001946	-1.61	-0.14	1.1E-01	2.5E-01	-5.26	-0.45	1.5E-07	3.1E-06	-1.06	-0.11	2.9E-01	1.0E+00	-2.94	-0.31	3.3E-03	8.8E-02	Esam
ENSMUSG00000072844	-2.56	-0.53	1.0E-02	4.6E-02	1.35	0.37	1.8E-01	3.5E-01	0.33	0.08	7.4E-01	1.0E+00	2.94	0.90	3.3E-03	8.9E-02	G530011O06Rik
ENSMUSG00000103651	2.45	1.10	1.4E-02	5.8E-02	-0.26	-0.12	8.0E-01	8.9E-01	-1.18	-0.67	2.4E-01	1.0E+00	-2.93	-1.22	3.3E-03	8.9E-02	Gm37206
ENSMUSG00000093815	2.90	1.96	3.8E-03	2.1E-02	-1.40	-0.59	1.6E-01	3.3E-01	-1.37	-0.62	1.7E-01	1.0E+00	-2.93	-2.55	3.3E-03	8.9E-02	Gm26444
ENSMUSG00000029560	-0.30	-0.04	7.6E-01	8.7E-01	3.72	0.55	2.0E-04	1.6E-03	0.09	0.01	9.3E-01	1.0E+00	2.93	0.59	3.4E-03	8.9E-02	Snx8
ENSMUSG00000025920	-5.84	-0.41	5.2E-09	1.8E-07	-2.42	-0.18	1.6E-02	5.8E-02	-0.36	-0.03	7.2E-01	1.0E+00	2.93	0.23	3.4E-03	9.0E-02	Stau2
ENSMUSG00000023274	-4.16	-1.35	3.1E-05	3.8E-04	-12.59	-2.71	2.4E-36	3.4E-33	-0.93	-0.19	3.5E-01	1.0E+00	-2.93	-1.36	3.4E-03	9.0E-02	Cd4
ENSMUSG00000028843	-1.68	-0.17	9.3E-02	2.3E-01	-4.66	-0.57	3.1E-06	4.5E-05	-1.06	-0.13	2.9E-01	1.0E+00	-2.93	-0.40	3.4E-03	9.0E-02	Sh3bgrl3
ENSMUSG00000086606	-0.69	-0.16	4.9E-01	6.8E-01	2.86	0.55	4.2E-03	2.0E-02	0.81	0.22	4.2E-01	1.0E+00	2.93	0.71	3.4E-03	9.0E-02	Gm13205
ENSMUSG00000004771	-0.24	-0.03	8.1E-01	9.0E-01	2.55	0.30	1.1E-02	4.4E-02	0.48	0.07	6.3E-01	1.0E+00	2.93	0.33	3.4E-03	9.0E-02	Rab11a
ENSMUSG00000021130	2.21	0.23	2.7E-02	9.2E-02	4.70	0.62	2.5E-06	3.8E-05	1.27	0.17	2.1E-01	1.0E+00	2.93	0.39	3.4E-03	9.0E-02	Galnt16
ENSMUSG00000034796	-1.37	-0.42	1.7E-01	3.5E-01	1.27	0.31	2.0E-01	3.9E-01	0.18	0.07	8.5E-01	1.0E+00	2.93	0.73	3.4E-03	9.0E-02	Cpne7
ENSMUSG00000028063	-1.35	-0.18	1.8E-01	3.6E-01	1.63	0.24	1.0E-01	2.4E-01	0.11	0.02	9.1E-01	1.0E+00	2.93	0.42	3.4E-03	9.0E-02	Lmna
ENSMUSG00000041608	-1.12	-0.11	2.6E-01	4.6E-01	-4.21	-0.54	2.6E-05	2.8E-04	0.20	0.03	8.4E-01	1.0E+00	-2.92	-0.42	3.5E-03	9.0E-02	Entpd3
ENSMUSG00000066537	1.84	0.31	6.5E-02	1.8E-01	-1.24	-0.22	2.2E-01	4.0E-01	0.31	0.07	7.6E-01	1.0E+00	-2.92	-0.54	3.5E-03	9.0E-02	Vmn2r57
ENSMUSG00000063314	3.28	0.31	1.0E-03	7.2E-03	-0.66	-0.07	5.1E-01	6.9E-01	-0.27	-0.04	7.9E-01	1.0E+00	-2.92	-0.38	3.5E-03	9.1E-02	Gm12657
ENSMUSG00000035829	3.49	0.59	4.8E-04	3.8E-03	6.31	1.04	2.8E-10	1.1E-08	0.91	0.19	3.6E-01	1.0E+00	2.92	0.46	3.5E-03	9.1E-02	Ppp1r26
ENSMUSG00000078185	-3.56	-0.55	3.6E-04	3.0E-03	-0.09	-0.01	9.3E-01	9.6E-01	-0.21	-0.04	8.3E-01	1.0E+00	2.92	0.53	3.5E-03	9.1E-02	Chml
ENSMUSG00000021852	-1.52	-0.28	1.3E-01	2.8E-01	0.92	0.16	3.6E-01	5.6E-01	1.17	0.25	2.4E-01	1.0E+00	2.92	0.44	3.5E-03	9.1E-02	Slc35f4
ENSMUSG00000004626	0.69	0.06	4.9E-01	6.8E-01	-3.05	-0.37	2.3E-03	1.2E-02	-0.09	-0.01	9.3E-01	1.0E+00	-2.92	-0.43	3.5E-03	9.1E-02	Stxbp2
ENSMUSG00000042541	-3.26	-0.37	1.1E-03	7.7E-03	-0.75	-0.09	4.5E-01	6.4E-01	-0.71	-0.10	4.8E-01	1.0E+00	2.92	0.28	3.6E-03	9.1E-02	Sem1
ENSMUSG00000025198	-3.08	-0.30	2.1E-03	1.3E-02	-6.15	-0.56	7.9E-10	2.7E-08	-0.18	-0.02	8.5E-01	1.0E+00	-2.92	-0.26	3.6E-03	9.1E-02	Erlin1
ENSMUSG00000057378	-2.58	-0.44	9.9E-03	4.4E-02	-5.63	-0.85	1.8E-08	4.6E-07	-0.35	-0.07	7.2E-01	1.0E+00	-2.92	-0.41	3.6E-03	9.1E-02	Ryr3
ENSMUSG00000036622	-1.58	-0.12	1.1E-01	2.6E-01	1.93	0.17	5.3E-02	1.5E-01	-0.20	-0.02	8.4E-01	1.0E+00	2.92	0.29	3.5E-03	9.1E-02	Atp13a2
ENSMUSG00000007038	-1.20	-0.10	2.3E-01	4.2E-01	1.87	0.14	6.1E-02	1.6E-01	1.02	0.11	3.1E-01	1.0E+00	2.92	0.24	3.6E-03	9.1E-02	Neu1
ENSMUSG00000005057	0.27	0.07	7.9E-01	8.9E-01	3.22	0.77	1.3E-03	7.6E-03	0.76	0.24	4.5E-01	1.0E+00	2.92	0.70	3.6E-03	9.1E-02	Sh2b2
ENSMUSG00000097523	2.21	0.67	2.7E-02	9.3E-02	-1.68	-0.45	9.4E-02	2.2E-01	0.20	0.07	8.4E-01	1.0E+00	-2.91	-1.12	3.6E-03	9.1E-02	1700022N22Rik
ENSMUSG00000039879	-1.66	-0.16	9.7E-02	2.3E-01	1.39	0.15	1.7E-01	3.4E-01	0.43	0.06	6.6E-01	1.0E+00	2.91	0.32	3.6E-03	9.1E-02	Heca
ENSMUSG00000018999	0.68	0.05	5.0E-01	6.8E-01	-2.09	-0.14	3.7E-02	1.1E-01	0.22	0.02	8.2E-01	1.0E+00	-2.91	-0.19	3.6E-03	9.1E-02	Slc35b4
ENSMUSG00000036815	0.60	0.12	5.5E-01	7.3E-01	2.53	0.52	1.1E-02	4.6E-02	1.13	0.36	2.6E-01	1.0E+00	2.91	0.40	3.6E-03	9.1E-02	Dpp10
ENSMUSG00000041272	0.49	0.10	6.3E-01	7.8E-01	3.82	0.71	1.3E-04	1.1E-03	0.67	0.16	5.0E-01	1.0E+00	2.91	0.61	3.6E-03	9.1E-02	Tox
ENSMUSG00000038836	0.28	0.05	7.8E-01	8.8E-01	2.51	0.40	1.2E-02	4.7E-02	0.77	0.16	4.4E-01	1.0E+00	2.91	0.36	3.6E-03	9.1E-02	Agbl3
ENSMUSG00000022800	0.09	0.01	9.3E-01	9.7E-01	2.66	0.26	7.9E-03	3.4E-02	0.57	0.07	5.7E-01	1.0E+00	2.91	0.25	3.6E-03	9.1E-02	Fyttd1
ENSMUSG00000028785	-4.17	-1.04	3.1E-05	3.7E-04	-7.65	-1.65	2.0E-14	1.6E-12	-1.76	-0.37	7.8E-02	1.0E+00	-2.91	-0.60	3.6E-03	9.1E-02	Hpca
ENSMUSG00000015291	9.53	0.56	1.5E-21	3.8E-19	6.12	0.36	9.4E-10	3.2E-08	-1.44	-0.10	1.5E-01	1.0E+00	-2.91	-0.20	3.6E-03	9.2E-02	Gdi1
ENSMUSG00000029603	-0.41	-0.04	6.8E-01	8.2E-01	2.74	0.26	6.2E-03	2.8E-02	0.17	0.02	8.7E-01	1.0E+00	2.91	0.31	3.6E-03	9.2E-02	Dtx1
ENSMUSG00000024542	6.20	0.69	5.8E-10	2.4E-08	3.38	0.37	7.4E-04	4.8E-03	2.13	0.27	3.3E-02	1.0E+00	-2.90	-0.32	3.7E-03	9.2E-02	Cep192
ENSMUSG00000050052	-5.43	-0.51	5.6E-08	1.4E-06	-8.42	-0.80	3.7E-17	4.5E-15	0.62	0.07	5.4E-01	1.0E+00	-2.90	-0.28	3.7E-03	9.2E-02	Tdrp
ENSMUSG00000030854	-5.00	-0.88	5.7E-07	1.1E-05	-7.52	-1.30	5.7E-14	4.3E-12	-2.05	-0.37	4.0E-02	1.0E+00	-2.90	-0.42	3.7E-03	9.2E-02	Ptpn5
ENSMUSG00000005677	3.10	0.89	1.9E-03	1.2E-02	-0.64	-0.13	5.2E-01	7.0E-01	-1.74	-0.40	8.2E-02	1.0E+00	-2.90	-1.03	3.7E-03	9.2E-02	Nr1i3
ENSMUSG00000040061	-2.36	-0.31	1.8E-02	6.9E-02	-5.71	-0.78	1.1E-08	3.1E-07	-0.25	-0.04	8.0E-01	1.0E+00	-2.91	-0.47	3.7E-03	9.2E-02	Plcb2
ENSMUSG00000004328	-1.87	-0.54	6.2E-02	1.7E-01	2.39	1.19	1.7E-02	6.2E-02	1.11	0.38	2.7E-01	1.0E+00	2.91	1.73	3.7E-03	9.2E-02	Hif3a
ENSMUSG00000047428	-1.74	-0.32	8.3E-02	2.1E-01	1.42	0.25	1.5E-01	3.2E-01	-0.65	-0.14	5.1E-01	1.0E+00	2.91	0.57	3.7E-03	9.2E-02	Dlk2
ENSMUSG00000022462	-1.60	-0.21	1.1E-01	2.5E-01	1.05	0.15	2.9E-01	4.9E-01	1.46	0.22	1.4E-01	1.0E+00	2.90	0.36	3.7E-03	9.2E-02	Slc38a2
ENSMUSG00000071042	-1.45	-0.12	1.5E-01	3.1E-01	-5.03	-0.44	4.8E-07	8.8E-06	0.20	0.02	8.4E-01	1.0E+00	-2.90	-0.32	3.7E-03	9.2E-02	Rasgrp3
ENSMUSG00000029405	1.38	0.10	1.7E-01	3.4E-01	3.87	0.30	1.1E-04	9.6E-04	0.27	0.03	7.9E-01	1.0E+00	2.90	0.21	3.7E-03	9.2E-02	G3bp2
ENSMUSG00000090207	1.30	0.35	1.9E-01	3.8E-01	-2.42	-0.54	1.6E-02	5.8E-02	-2.08	-0.51	3.7E-02	1.0E+00	-2.90	-0.89	3.7E-03	9.2E-02	4930524O07Rik
ENSMUSG00000053137	-1.23	-0.43	2.2E-01	4.1E-01	1.05	0.35	2.9E-01	4.9E-01	-0.44	-0.19	6.6E-01	1.0E+00	2.91	0.78	3.7E-03	9.2E-02	Mapk11
ENSMUSG00000022206	-0.94	-0.33	3.5E-01	5.5E-01	2.40	0.77	1.6E-02	6.0E-02	-0.21	-0.08	8.4E-01	1.0E+00	2.90	1.11	3.7E-03	9.2E-02	Npr3
ENSMUSG00000021685	-0.62	-0.62	5.4E-01	7.2E-01	2.58	3.07	9.9E-03	4.1E-02	-0.44	-0.53	6.6E-01	1.0E+00	2.90	3.68	3.7E-03	9.2E-02	Otp
ENSMUSG00000026192	0.55	0.05	5.8E-01	7.5E-01	3.14	0.31	1.7E-03	9.6E-03	-0.48	-0.06	6.3E-01	1.0E+00	2.90	0.26	3.7E-03	9.2E-02	Atic
ENSMUSG00000000317	0.17	0.03	8.7E-01	9.3E-01	-3.52	-0.89	4.3E-04	3.1E-03	-0.14	-0.04	8.8E-01	1.0E+00	-2.90	-0.92	3.7E-03	9.2E-02	Bcl6b
ENSMUSG00000021270	-0.09	-0.01	9.3E-01	9.7E-01	1.91	0.29	5.6E-02	1.6E-01	-0.82	-0.15	4.1E-01	1.0E+00	2.90	0.30	3.7E-03	9.2E-02	Hsp90aa1
ENSMUSG00000021730	-0.25	-0.05	8.0E-01	9.0E-01	2.58	0.51	9.8E-03	4.0E-02	0.32	0.08	7.5E-01	1.0E+00	2.90	0.57	3.7E-03	9.2E-02	Hcn1
ENSMUSG00000023262	-6.56	-0.91	5.5E-11	2.9E-09	-11.11	-1.35	1.1E-28	5.9E-26	-0.78	-0.12	4.3E-01	1.0E+00	-2.90	-0.44	3.8E-03	9.2E-02	Acy1
ENSMUSG00000024039	-5.83	-0.46	5.4E-09	1.9E-07	-1.76	-0.15	7.9E-02	2.0E-01	1.05	0.10	2.9E-01	1.0E+00	2.90	0.31	3.8E-03	9.2E-02	Cbs
ENSMUSG00000089809	-5.01	-0.69	5.4E-07	1.1E-05	-7.62	-1.17	2.6E-14	2.0E-12	-1.66	-0.24	9.7E-02	1.0E+00	-2.89	-0.48	3.8E-03	9.2E-02	Rasgef1b
ENSMUSG00000037348	-3.81	-0.40	1.4E-04	1.3E-03	-0.23	-0.02	8.2E-01	9.1E-01	-0.24	-0.03	8.1E-01	1.0E+00	2.89	0.38	3.8E-03	9.2E-02	Paqr7
ENSMUSG00000005410	2.85	0.35	4.3E-03	2.3E-02	-0.77	-0.10	4.4E-01	6.3E-01	-1.02	-0.16	3.1E-01	1.0E+00	-2.89	-0.45	3.8E-03	9.2E-02	Mcm5
ENSMUSG00000031700	-2.17	-0.31	3.0E-02	1.0E-01	0.67	0.11	5.0E-01	6.9E-01	-1.49	-0.25	1.4E-01	1.0E+00	2.89	0.43	3.8E-03	9.2E-02	Gpt2
ENSMUSG00000028786	-1.80	-0.75	7.2E-02	1.9E-01	-4.49	-1.97	7.2E-06	9.4E-05	-1.63	-0.74	1.0E-01	1.0E+00	-2.90	-1.22	3.8E-03	9.2E-02	Tmem54
ENSMUSG00000091405	1.23	0.43	2.2E-01	4.1E-01	-0.81	-0.29	4.2E-01	6.1E-01	-2.18	-0.87	2.9E-02	1.0E+00	-2.90	-0.72	3.8E-03	9.2E-02	Hist2h4
ENSMUSG00000034765	1.22	0.26	2.2E-01	4.1E-01	-0.75	-0.17	4.5E-01	6.4E-01	-0.06	-0.02	9.5E-01	1.0E+00	-2.89	-0.43	3.8E-03	9.2E-02	Dusp5
ENSMUSG00000030268	0.70	0.11	4.8E-01	6.7E-01	3.35	0.59	8.0E-04	5.2E-03	0.36	0.07	7.2E-01	1.0E+00	2.90	0.48	3.8E-03	9.2E-02	Bcat1
ENSMUSG00000073131	0.02	0.00	9.8E-01	9.9E-01	2.40	0.34	1.6E-02	6.1E-02	0.97	0.16	3.3E-01	1.0E+00	2.89	0.34	3.8E-03	9.2E-02	Vma21
ENSMUSG00000028758	-5.16	-0.59	2.4E-07	5.3E-06	-8.94	-1.04	4.0E-19	6.5E-17	-1.26	-0.14	2.1E-01	1.0E+00	-2.89	-0.44	3.8E-03	9.2E-02	Kif17
ENSMUSG00000062526	-0.19	-0.03	8.5E-01	9.2E-01	-3.71	-0.54	2.0E-04	1.6E-03	-0.37	-0.06	7.2E-01	1.0E+00	-2.89	-0.52	3.9E-03	9.3E-02	Mppe1
ENSMUSG00000045333	-1.47	-0.25	1.4E-01	3.0E-01	2.85	0.60	4.4E-03	2.1E-02	0.53	0.09	6.0E-01	1.0E+00	2.89	0.84	3.9E-03	9.3E-02	Zfp423
ENSMUSG00000070366	-4.89	-0.89	9.9E-07	1.9E-05	-0.41	-0.08	6.8E-01	8.2E-01	-0.58	-0.12	5.6E-01	1.0E+00	2.89	0.81	3.9E-03	9.3E-02	Plpp4
ENSMUSG00000028876	-4.76	-0.90	1.9E-06	3.3E-05	-2.85	-0.51	4.4E-03	2.1E-02	-0.26	-0.06	8.0E-01	1.0E+00	2.89	0.39	3.9E-03	9.3E-02	Epha10
ENSMUSG00000005374	2.89	0.20	3.9E-03	2.1E-02	-0.41	-0.03	6.8E-01	8.2E-01	0.99	0.09	3.2E-01	1.0E+00	-2.89	-0.23	3.9E-03	9.3E-02	Tbl2
ENSMUSG00000084890	3.51	0.66	4.6E-04	3.6E-03	-0.12	-0.03	9.0E-01	9.5E-01	0.84	0.18	4.0E-01	1.0E+00	-2.89	-0.68	3.9E-03	9.3E-02	A830036E02Rik
ENSMUSG00000054027	-1.66	-0.24	9.8E-02	2.4E-01	1.36	0.18	1.7E-01	3.5E-01	-0.31	-0.05	7.6E-01	1.0E+00	2.89	0.42	3.9E-03	9.3E-02	Nt5dc3
ENSMUSG00000097038	1.36	0.37	1.7E-01	3.5E-01	-2.61	-0.60	9.2E-03	3.8E-02	-1.15	-0.31	2.5E-01	1.0E+00	-2.89	-0.97	3.9E-03	9.3E-02	Gm26821
ENSMUSG00000029228	-0.19	-0.04	8.5E-01	9.2E-01	2.46	0.51	1.4E-02	5.3E-02	0.53	0.14	6.0E-01	1.0E+00	2.88	0.55	3.9E-03	9.4E-02	Lnx1
ENSMUSG00000000058	-2.07	-0.30	3.8E-02	1.2E-01	1.50	0.23	1.3E-01	2.9E-01	1.27	0.20	2.1E-01	1.0E+00	2.88	0.52	3.9E-03	9.4E-02	Cav2
ENSMUSG00000096214	2.52	1.79	1.2E-02	5.0E-02	-1.90	-0.86	5.8E-02	1.6E-01	-1.24	-0.60	2.1E-01	1.0E+00	-2.88	-2.65	4.0E-03	9.4E-02	Gm22634
ENSMUSG00000095616	2.99	1.98	2.8E-03	1.6E-02	-1.59	-0.57	1.1E-01	2.5E-01	-1.45	-0.57	1.5E-01	1.0E+00	-2.88	-2.56	4.0E-03	9.4E-02	Gm26244
ENSMUSG00000025872	1.29	0.10	2.0E-01	3.8E-01	4.13	0.32	3.7E-05	3.8E-04	0.00	0.00	1.0E+00	1.0E+00	2.88	0.22	4.0E-03	9.4E-02	Thoc3
ENSMUSG00000022860	-2.79	-0.65	5.3E-03	2.7E-02	1.36	0.39	1.7E-01	3.5E-01	0.63	0.18	5.3E-01	1.0E+00	2.88	1.04	4.0E-03	9.4E-02	Chodl
ENSMUSG00000019890	-2.07	-0.85	3.9E-02	1.2E-01	0.10	0.05	9.2E-01	9.6E-01	-0.58	-0.31	5.6E-01	1.0E+00	2.88	0.89	4.0E-03	9.4E-02	Nts
ENSMUSG00000031340	-1.05	-0.55	2.9E-01	5.0E-01	2.66	1.96	7.9E-03	3.4E-02	1.46	0.86	1.4E-01	1.0E+00	2.88	2.50	4.0E-03	9.4E-02	Gabre
ENSMUSG00000074826	-2.03	-0.30	4.3E-02	1.3E-01	0.99	0.16	3.2E-01	5.2E-01	0.68	0.13	5.0E-01	1.0E+00	2.88	0.47	4.0E-03	9.4E-02	Gm10767
ENSMUSG00000055733	1.78	0.26	7.6E-02	2.0E-01	4.00	0.69	6.5E-05	6.2E-04	0.44	0.09	6.6E-01	1.0E+00	2.88	0.43	4.0E-03	9.4E-02	Nap1l3
ENSMUSG00000024897	-1.16	-0.13	2.5E-01	4.4E-01	1.75	0.19	7.9E-02	2.0E-01	-0.16	-0.02	8.7E-01	1.0E+00	2.88	0.32	4.0E-03	9.4E-02	Apba1
ENSMUSG00000035401	0.56	0.05	5.8E-01	7.5E-01	-1.46	-0.13	1.4E-01	3.1E-01	-0.11	-0.01	9.1E-01	1.0E+00	-2.88	-0.17	4.0E-03	9.4E-02	Emsy
ENSMUSG00000063626	-0.48	-0.18	6.3E-01	7.9E-01	1.53	0.55	1.3E-01	2.8E-01	0.64	0.31	5.2E-01	1.0E+00	2.88	0.74	4.0E-03	9.4E-02	Unc5d
ENSMUSG00000087075	-1.96	-1.74	5.0E-02	1.4E-01	1.87	1.94	6.2E-02	1.7E-01	0.68	0.82	5.0E-01	1.0E+00	2.88	3.67	4.0E-03	9.4E-02	Lbhd2
ENSMUSG00000021360	-2.55	-0.50	1.1E-02	4.7E-02	-5.72	-1.15	1.1E-08	3.0E-07	-0.81	-0.17	4.2E-01	1.0E+00	-2.87	-0.64	4.1E-03	9.5E-02	Gcnt2
ENSMUSG00000021366	-1.55	-0.18	1.2E-01	2.7E-01	2.14	0.28	3.2E-02	1.0E-01	0.13	0.02	9.0E-01	1.0E+00	2.87	0.46	4.1E-03	9.5E-02	Hivep1
ENSMUSG00000055430	0.02	0.00	9.8E-01	9.9E-01	3.33	0.94	8.8E-04	5.6E-03	0.53	0.12	6.0E-01	1.0E+00	2.87	0.93	4.1E-03	9.5E-02	Nap1l5
ENSMUSG00000041205	-3.94	-0.44	8.3E-05	8.6E-04	-6.56	-0.86	5.5E-11	2.4E-09	-0.52	-0.07	6.0E-01	1.0E+00	-2.87	-0.41	4.1E-03	9.6E-02	Map6d1
ENSMUSG00000039954	-7.06	-0.87	1.6E-12	1.1E-10	-9.76	-1.17	1.6E-22	4.2E-20	-0.52	-0.08	6.0E-01	1.0E+00	-2.87	-0.29	4.1E-03	9.6E-02	Stk32a
ENSMUSG00000079242	2.64	0.54	8.4E-03	3.9E-02	-0.75	-0.16	4.5E-01	6.5E-01	0.40	0.12	6.9E-01	1.0E+00	-2.87	-0.69	4.1E-03	9.6E-02	C730034F03Rik
ENSMUSG00000024647	-0.86	-0.47	3.9E-01	5.9E-01	2.16	1.08	3.1E-02	9.9E-02	-0.03	-0.02	9.8E-01	1.0E+00	2.87	1.54	4.1E-03	9.6E-02	Cbln2
ENSMUSG00000078653	3.00	0.75	2.7E-03	1.6E-02	-0.68	-0.16	5.0E-01	6.8E-01	-1.17	-0.30	2.4E-01	1.0E+00	-2.87	-0.91	4.2E-03	9.6E-02	Cntd1
ENSMUSG00000031608	-1.42	-0.22	1.6E-01	3.3E-01	0.93	0.14	3.5E-01	5.5E-01	1.16	0.22	2.5E-01	1.0E+00	2.87	0.36	4.2E-03	9.6E-02	Galnt7
ENSMUSG00000018143	-0.09	-0.01	9.3E-01	9.7E-01	3.87	0.36	1.1E-04	9.6E-04	0.27	0.04	7.8E-01	1.0E+00	2.87	0.37	4.2E-03	9.6E-02	Mafk
ENSMUSG00000020275	5.28	0.57	1.3E-07	3.1E-06	1.87	0.18	6.2E-02	1.7E-01	-0.55	-0.08	5.8E-01	1.0E+00	-2.86	-0.39	4.2E-03	9.6E-02	Rel
ENSMUSG00000097582	4.63	1.10	3.7E-06	5.9E-05	1.18	0.26	2.4E-01	4.3E-01	-1.01	-0.24	3.1E-01	1.0E+00	-2.86	-0.84	4.2E-03	9.6E-02	Gm26527
ENSMUSG00000020547	2.90	0.19	3.7E-03	2.0E-02	-1.23	-0.08	2.2E-01	4.1E-01	0.77	0.06	4.4E-01	1.0E+00	-2.86	-0.27	4.2E-03	9.6E-02	Bzw2
ENSMUSG00000054702	-1.19	-0.15	2.3E-01	4.3E-01	-3.44	-0.46	5.7E-04	3.9E-03	-1.37	-0.21	1.7E-01	1.0E+00	-2.86	-0.31	4.2E-03	9.6E-02	Ap1s3
ENSMUSG00000015165	2.99	0.23	2.8E-03	1.6E-02	-0.64	-0.04	5.2E-01	7.0E-01	0.12	0.01	9.1E-01	1.0E+00	-2.86	-0.27	4.2E-03	9.6E-02	Hnrnpl
ENSMUSG00000031227	2.62	0.20	8.9E-03	4.0E-02	4.82	0.41	1.4E-06	2.2E-05	0.65	0.07	5.1E-01	1.0E+00	2.86	0.21	4.2E-03	9.6E-02	Magee1
ENSMUSG00000107577	2.07	0.32	3.8E-02	1.2E-01	-1.65	-0.22	1.0E-01	2.4E-01	-0.40	-0.07	6.9E-01	1.0E+00	-2.86	-0.54	4.2E-03	9.6E-02	Gm44103
ENSMUSG00000085669	1.56	0.48	1.2E-01	2.7E-01	-2.07	-0.57	3.9E-02	1.2E-01	-0.64	-0.21	5.2E-01	1.0E+00	-2.86	-1.05	4.2E-03	9.6E-02	Gm14817
ENSMUSG00000002910	-1.31	-0.14	1.9E-01	3.7E-01	2.75	0.46	5.9E-03	2.7E-02	0.11	0.02	9.1E-01	1.0E+00	2.86	0.60	4.2E-03	9.6E-02	Arrdc2
ENSMUSG00000028862	-1.08	-0.31	2.8E-01	4.8E-01	2.48	0.85	1.3E-02	5.0E-02	-0.13	-0.04	9.0E-01	1.0E+00	2.86	1.17	4.2E-03	9.6E-02	Map3k6
ENSMUSG00000000320	0.98	0.28	3.3E-01	5.3E-01	-2.60	-0.96	9.2E-03	3.8E-02	-0.32	-0.12	7.5E-01	1.0E+00	-2.86	-1.24	4.2E-03	9.6E-02	Alox12
ENSMUSG00000045827	-0.72	-0.07	4.7E-01	6.6E-01	3.25	0.38	1.2E-03	7.1E-03	-1.16	-0.14	2.5E-01	1.0E+00	2.86	0.45	4.2E-03	9.6E-02	Serpinb9
ENSMUSG00000102496	-2.37	-0.87	1.8E-02	6.8E-02	-0.45	-0.16	6.5E-01	8.0E-01	0.56	0.33	5.7E-01	1.0E+00	2.86	0.72	4.3E-03	9.6E-02	Gm36989
ENSMUSG00000028278	-6.54	-0.61	6.0E-11	3.1E-09	-10.02	-0.89	1.2E-23	3.8E-21	-0.38	-0.04	7.1E-01	1.0E+00	-2.85	-0.27	4.3E-03	9.6E-02	Rragd
ENSMUSG00000053063	-5.61	-1.03	2.0E-08	5.8E-07	-8.23	-1.68	1.9E-16	2.1E-14	-0.41	-0.09	6.8E-01	1.0E+00	-2.86	-0.64	4.3E-03	9.6E-02	Clec12a
ENSMUSG00000034157	-3.50	-0.16	4.7E-04	3.7E-03	-6.63	-0.33	3.3E-11	1.5E-09	1.20	0.08	2.3E-01	1.0E+00	-2.86	-0.16	4.3E-03	9.6E-02	Cipc
ENSMUSG00000045912	-2.88	-0.58	4.0E-03	2.1E-02	0.40	0.06	6.9E-01	8.3E-01	-0.16	-0.03	8.7E-01	1.0E+00	2.86	0.65	4.3E-03	9.6E-02	C2cd4c
ENSMUSG00000094306	2.87	2.07	4.1E-03	2.2E-02	-1.31	-0.54	1.9E-01	3.7E-01	-1.58	-0.72	1.1E-01	1.0E+00	-2.85	-2.61	4.3E-03	9.6E-02	Gm24924
ENSMUSG00000111082	2.84	0.82	4.5E-03	2.3E-02	-0.81	-0.24	4.2E-01	6.1E-01	-1.42	-0.50	1.6E-01	1.0E+00	-2.85	-1.06	4.3E-03	9.6E-02	Gm30934
ENSMUSG00000029478	-2.37	-0.17	1.8E-02	6.9E-02	1.63	0.14	1.0E-01	2.4E-01	-0.55	-0.05	5.8E-01	1.0E+00	2.85	0.31	4.3E-03	9.6E-02	Ncor2
ENSMUSG00000049580	-2.15	-0.72	3.1E-02	1.0E-01	0.90	0.28	3.7E-01	5.7E-01	1.21	0.45	2.3E-01	1.0E+00	2.85	1.00	4.3E-03	9.6E-02	Tsku
ENSMUSG00000042751	-1.90	-0.18	5.7E-02	1.6E-01	1.64	0.15	1.0E-01	2.4E-01	0.05	0.01	9.6E-01	1.0E+00	2.85	0.34	4.3E-03	9.6E-02	Nmnat2
ENSMUSG00000031558	1.86	0.41	6.2E-02	1.7E-01	4.54	1.01	5.6E-06	7.6E-05	0.63	0.17	5.3E-01	1.0E+00	2.86	0.60	4.3E-03	9.6E-02	Slit2
ENSMUSG00000048027	1.36	0.15	1.7E-01	3.5E-01	3.71	0.41	2.1E-04	1.7E-03	0.46	0.07	6.4E-01	1.0E+00	2.86	0.27	4.3E-03	9.6E-02	Rgmb
ENSMUSG00000086536	0.01	0.00	9.9E-01	1.0E+00	-3.97	-0.85	7.2E-05	6.8E-04	-1.21	-0.30	2.3E-01	1.0E+00	-2.86	-0.85	4.3E-03	9.6E-02	Gm12264
ENSMUSG00000031028	-1.15	-0.12	2.5E-01	4.5E-01	1.92	0.18	5.5E-02	1.5E-01	0.49	0.06	6.3E-01	1.0E+00	2.85	0.30	4.4E-03	9.7E-02	Tub
ENSMUSG00000087403	-0.98	-0.16	3.3E-01	5.3E-01	1.48	0.25	1.4E-01	3.0E-01	1.16	0.23	2.5E-01	1.0E+00	2.85	0.42	4.3E-03	9.7E-02	Kantr
ENSMUSG00000026834	-5.49	-1.03	4.0E-08	1.1E-06	-8.80	-1.74	1.4E-18	2.1E-16	-0.40	-0.08	6.9E-01	1.0E+00	-2.85	-0.71	4.4E-03	9.7E-02	Acvr1c
ENSMUSG00000020614	-4.35	-0.64	1.3E-05	1.8E-04	-0.97	-0.13	3.3E-01	5.3E-01	-0.59	-0.09	5.5E-01	1.0E+00	2.85	0.51	4.4E-03	9.7E-02	Fam20a
ENSMUSG00000051354	-0.58	-0.48	5.6E-01	7.4E-01	1.78	1.33	7.5E-02	1.9E-01	1.15	0.85	2.5E-01	1.0E+00	2.85	1.81	4.4E-03	9.7E-02	Samd3
ENSMUSG00000045659	0.24	0.06	8.1E-01	9.0E-01	2.48	0.54	1.3E-02	5.0E-02	1.09	0.29	2.8E-01	1.0E+00	2.85	0.49	4.4E-03	9.7E-02	Plekha7
ENSMUSG00000032257	-6.24	-2.50	4.5E-10	1.9E-08	-10.30	-3.62	7.2E-25	2.5E-22	-2.01	-0.65	4.4E-02	1.0E+00	-2.85	-1.12	4.4E-03	9.7E-02	Ankk1
ENSMUSG00000093656	5.49	1.25	4.0E-08	1.1E-06	2.45	0.57	1.4E-02	5.5E-02	0.37	0.13	7.1E-01	1.0E+00	-2.85	-0.67	4.4E-03	9.7E-02	Gm20628
ENSMUSG00000029600	-3.28	-0.28	1.0E-03	7.2E-03	0.19	0.01	8.5E-01	9.2E-01	-0.58	-0.06	5.6E-01	1.0E+00	2.85	0.30	4.4E-03	9.7E-02	Rita1
ENSMUSG00000035431	-0.20	-0.07	8.4E-01	9.2E-01	2.45	0.74	1.4E-02	5.4E-02	0.03	0.01	9.8E-01	1.0E+00	2.85	0.82	4.4E-03	9.7E-02	Sstr1
ENSMUSG00000045731	-1.43	-0.77	1.5E-01	3.2E-01	2.04	1.07	4.1E-02	1.2E-01	0.32	0.20	7.5E-01	1.0E+00	2.84	1.84	4.4E-03	9.7E-02	Pnoc
ENSMUSG00000024858	-0.68	-0.08	4.9E-01	6.8E-01	2.31	0.28	2.1E-02	7.3E-02	-0.16	-0.02	8.7E-01	1.0E+00	2.84	0.36	4.5E-03	9.8E-02	Grk2
ENSMUSG00000029359	-8.80	-1.20	1.4E-18	2.6E-16	-10.64	-1.81	2.0E-26	8.9E-24	-1.10	-0.16	2.7E-01	1.0E+00	-2.84	-0.61	4.5E-03	9.8E-02	Tesc
ENSMUSG00000042064	-6.44	-1.20	1.2E-10	6.0E-09	-10.95	-1.89	6.8E-28	3.4E-25	0.32	0.06	7.5E-01	1.0E+00	-2.84	-0.69	4.5E-03	9.8E-02	Myo3b
ENSMUSG00000009075	-4.39	-0.91	1.1E-05	1.6E-04	-1.12	-0.21	2.6E-01	4.6E-01	-0.38	-0.08	7.1E-01	1.0E+00	2.84	0.69	4.5E-03	9.8E-02	Cabp7
ENSMUSG00000035621	-4.30	-0.71	1.7E-05	2.3E-04	-2.47	-0.41	1.3E-02	5.1E-02	-0.31	-0.06	7.6E-01	1.0E+00	2.84	0.31	4.5E-03	9.8E-02	Midn
ENSMUSG00000028096	4.28	0.33	1.9E-05	2.4E-04	1.54	0.12	1.2E-01	2.7E-01	-0.61	-0.07	5.4E-01	1.0E+00	-2.84	-0.20	4.5E-03	9.8E-02	Gpr89
ENSMUSG00000026623	-3.04	-0.22	2.4E-03	1.4E-02	0.14	0.01	8.9E-01	9.5E-01	-0.11	-0.01	9.1E-01	1.0E+00	2.84	0.23	4.5E-03	9.8E-02	Lpgat1
ENSMUSG00000091165	2.88	1.34	4.0E-03	2.1E-02	-0.62	-0.28	5.4E-01	7.1E-01	-0.91	-0.49	3.6E-01	1.0E+00	-2.84	-1.63	4.5E-03	9.8E-02	Gm17036
ENSMUSG00000070284	2.58	0.34	9.9E-03	4.4E-02	-0.28	-0.04	7.8E-01	8.8E-01	-0.93	-0.16	3.5E-01	1.0E+00	-2.84	-0.38	4.5E-03	9.8E-02	Gmppb
ENSMUSG00000104559	1.97	0.65	4.9E-02	1.4E-01	-1.89	-0.51	5.9E-02	1.6E-01	-1.48	-0.44	1.4E-01	1.0E+00	-2.84	-1.17	4.5E-03	9.8E-02	Gm43118
ENSMUSG00000059409	-1.95	-0.17	5.1E-02	1.5E-01	-4.53	-0.41	6.0E-06	8.0E-05	-0.85	-0.09	3.9E-01	1.0E+00	-2.84	-0.23	4.5E-03	9.8E-02	Ppp2r5d
ENSMUSG00000029026	-1.93	-0.93	5.3E-02	1.5E-01	2.03	0.89	4.2E-02	1.2E-01	0.23	0.11	8.2E-01	1.0E+00	2.84	1.81	4.5E-03	9.8E-02	Trp73
ENSMUSG00000020422	-1.73	-0.14	8.4E-02	2.1E-01	1.77	0.15	7.8E-02	2.0E-01	-1.53	-0.14	1.2E-01	1.0E+00	2.84	0.29	4.5E-03	9.8E-02	Tns3
ENSMUSG00000025466	1.57	0.12	1.2E-01	2.7E-01	-2.02	-0.16	4.3E-02	1.3E-01	-1.03	-0.10	3.0E-01	1.0E+00	-2.84	-0.28	4.5E-03	9.8E-02	Fuom
ENSMUSG00000033316	0.52	0.17	6.0E-01	7.7E-01	2.70	0.95	6.9E-03	3.0E-02	-0.19	-0.08	8.5E-01	1.0E+00	2.84	0.78	4.5E-03	9.8E-02	Galnt9
ENSMUSG00000036499	-0.07	-0.01	9.4E-01	9.7E-01	2.72	0.27	6.6E-03	2.9E-02	1.28	0.14	2.0E-01	1.0E+00	2.84	0.27	4.5E-03	9.8E-02	Eea1
ENSMUSG00000062661	-3.39	-0.22	6.9E-04	5.1E-03	-0.76	-0.05	4.5E-01	6.4E-01	0.12	0.01	9.0E-01	1.0E+00	2.84	0.17	4.6E-03	9.8E-02	Ncs1
ENSMUSG00000013495	3.35	0.30	8.2E-04	5.9E-03	0.41	0.04	6.8E-01	8.2E-01	0.49	0.06	6.2E-01	1.0E+00	-2.84	-0.26	4.6E-03	9.8E-02	Tmem175
ENSMUSG00000024556	-1.72	-0.39	8.5E-02	2.1E-01	-3.16	-0.71	1.6E-03	9.2E-03	-1.90	-0.47	5.7E-02	1.0E+00	-2.83	-0.32	4.6E-03	9.8E-02	Me2
ENSMUSG00000096944	3.41	0.87	6.6E-04	4.9E-03	-0.04	-0.01	9.7E-01	9.8E-01	-0.92	-0.25	3.6E-01	1.0E+00	-2.83	-0.88	4.6E-03	9.8E-02	Gm26722
ENSMUSG00000004661	-3.40	-0.71	6.8E-04	5.1E-03	-5.30	-1.12	1.2E-07	2.5E-06	-0.75	-0.19	4.5E-01	1.0E+00	-2.83	-0.40	4.6E-03	9.8E-02	Arid3b
ENSMUSG00000031375	0.67	0.08	5.0E-01	6.9E-01	-2.36	-0.28	1.8E-02	6.6E-02	-0.50	-0.07	6.1E-01	1.0E+00	-2.83	-0.35	4.6E-03	9.8E-02	Bgn
ENSMUSG00000006369	-5.85	-0.80	4.9E-09	1.7E-07	0.58	0.14	5.6E-01	7.4E-01	-0.06	-0.01	9.5E-01	1.0E+00	2.83	0.93	4.6E-03	9.9E-02	Fbln1
ENSMUSG00000013921	1.17	0.08	2.4E-01	4.4E-01	3.74	0.28	1.8E-04	1.5E-03	0.12	0.01	9.0E-01	1.0E+00	2.83	0.20	4.7E-03	9.9E-02	Clip3
ENSMUSG00000007107	-4.95	-0.72	7.6E-07	1.5E-05	-2.03	-0.23	4.3E-02	1.3E-01	-1.36	-0.19	1.8E-01	1.0E+00	2.83	0.49	4.7E-03	9.9E-02	Atp1a4
ENSMUSG00000041710	0.33	0.08	7.4E-01	8.6E-01	3.02	0.80	2.5E-03	1.3E-02	0.55	0.16	5.8E-01	1.0E+00	2.83	0.73	4.7E-03	9.9E-02	Trpc5
ENSMUSG00000040653	-0.87	-0.13	3.9E-01	5.9E-01	2.52	0.34	1.2E-02	4.6E-02	0.75	0.13	4.5E-01	1.0E+00	2.83	0.47	4.7E-03	9.9E-02	Ppp1r14c
ENSMUSG00000003762	-3.02	-0.30	2.5E-03	1.5E-02	0.60	0.05	5.5E-01	7.3E-01	-0.39	-0.04	7.0E-01	1.0E+00	2.83	0.35	4.7E-03	9.9E-02	Coq8b
ENSMUSG00000042500	-4.99	-0.90	6.0E-07	1.2E-05	-6.99	-1.24	2.8E-12	1.6E-10	-1.33	-0.28	1.8E-01	1.0E+00	-2.82	-0.33	4.7E-03	9.9E-02	38200
ENSMUSG00000097167	4.17	0.93	3.0E-05	3.7E-04	0.34	0.07	7.3E-01	8.6E-01	-0.55	-0.14	5.8E-01	1.0E+00	-2.82	-0.87	4.7E-03	9.9E-02	Gm16740
ENSMUSG00000040511	3.76	0.40	1.7E-04	1.6E-03	0.25	0.03	8.0E-01	9.0E-01	-0.22	-0.03	8.3E-01	1.0E+00	-2.82	-0.37	4.8E-03	9.9E-02	Pvr
ENSMUSG00000100629	2.98	0.54	2.8E-03	1.6E-02	-0.41	-0.09	6.8E-01	8.2E-01	-0.38	-0.10	7.0E-01	1.0E+00	-2.83	-0.63	4.7E-03	9.9E-02	Gm28192
ENSMUSG00000086718	2.29	0.74	2.2E-02	8.0E-02	-1.47	-0.46	1.4E-01	3.0E-01	-0.51	-0.20	6.1E-01	1.0E+00	-2.82	-1.21	4.7E-03	9.9E-02	Gm16069
ENSMUSG00000025321	-2.14	-0.26	3.3E-02	1.1E-01	0.91	0.12	3.6E-01	5.6E-01	1.05	0.15	2.9E-01	1.0E+00	2.82	0.38	4.7E-03	9.9E-02	Itgb8
ENSMUSG00000062929	-0.76	-0.08	4.5E-01	6.4E-01	2.25	0.26	2.5E-02	8.3E-02	0.81	0.11	4.2E-01	1.0E+00	2.82	0.34	4.7E-03	9.9E-02	Cfl2
ENSMUSG00000060371	-3.98	-0.52	7.0E-05	7.5E-04	-7.01	-0.95	2.3E-12	1.4E-10	-0.91	-0.13	3.6E-01	1.0E+00	-2.82	-0.43	4.8E-03	1.0E-01	Caln1
ENSMUSG00000049154	-0.18	-0.08	8.5E-01	9.3E-01	2.69	1.22	7.1E-03	3.1E-02	0.28	0.15	7.8E-01	1.0E+00	2.82	1.30	4.8E-03	1.0E-01	Fam183b
ENSMUSG00000060548	-3.44	-0.40	5.8E-04	4.4E-03	-5.64	-0.75	1.7E-08	4.6E-07	-1.01	-0.14	3.1E-01	1.0E+00	-2.82	-0.35	4.8E-03	1.0E-01	Tnfrsf19
ENSMUSG00000022214	2.89	0.14	3.9E-03	2.1E-02	-0.59	-0.03	5.5E-01	7.3E-01	0.46	0.03	6.5E-01	1.0E+00	-2.82	-0.16	4.8E-03	1.0E-01	Dcaf11
ENSMUSG00000042444	-1.30	-0.10	1.9E-01	3.8E-01	1.73	0.15	8.4E-02	2.1E-01	0.79	0.08	4.3E-01	1.0E+00	2.82	0.25	4.8E-03	1.0E-01	Mindy2
ENSMUSG00000075224	-1.11	-0.17	2.7E-01	4.7E-01	1.79	0.31	7.4E-02	1.9E-01	-0.18	-0.04	8.6E-01	1.0E+00	2.82	0.49	4.8E-03	1.0E-01	Lrrc55
ENSMUSG00000113780	-0.79	-0.12	4.3E-01	6.3E-01	-4.43	-0.78	9.4E-06	1.2E-04	0.03	0.01	9.7E-01	1.0E+00	-2.82	-0.65	4.8E-03	1.0E-01	Gm33195
ENSMUSG00000028294	-0.31	-0.11	7.5E-01	8.7E-01	2.08	0.78	3.7E-02	1.1E-01	1.05	0.46	3.0E-01	1.0E+00	2.82	0.90	4.8E-03	1.0E-01	Cfap206
ENSMUSG00000067288	0.41	0.03	6.8E-01	8.2E-01	-2.01	-0.16	4.5E-02	1.3E-01	-1.69	-0.16	9.0E-02	1.0E+00	-2.82	-0.19	4.9E-03	1.0E-01	Rps28
ENSMUSG00000032883	-6.15	-0.53	7.6E-10	3.1E-08	-1.01	-0.13	3.1E-01	5.1E-01	0.30	0.04	7.6E-01	1.0E+00	2.82	0.41	4.9E-03	1.0E-01	Acsl3
ENSMUSG00000051504	-1.85	-0.15	6.5E-02	1.8E-01	-5.24	-0.43	1.6E-07	3.3E-06	0.17	0.02	8.7E-01	1.0E+00	-2.82	-0.27	4.9E-03	1.0E-01	Siglech
ENSMUSG00000083833	-4.58	-0.73	4.6E-06	7.1E-05	-1.12	-0.18	2.6E-01	4.6E-01	-0.70	-0.13	4.8E-01	1.0E+00	2.81	0.55	4.9E-03	1.0E-01	Gm13841
ENSMUSG00000086970	2.24	1.18	2.5E-02	8.9E-02	-0.79	-0.29	4.3E-01	6.2E-01	-1.58	-0.63	1.1E-01	1.0E+00	-2.81	-1.48	4.9E-03	1.0E-01	Bcas1os1
ENSMUSG00000015882	-1.97	-0.26	4.9E-02	1.4E-01	0.57	0.08	5.7E-01	7.4E-01	0.93	0.16	3.5E-01	1.0E+00	2.81	0.34	4.9E-03	1.0E-01	Lcorl
ENSMUSG00000081739	-1.23	-0.16	2.2E-01	4.1E-01	1.76	0.22	7.8E-02	2.0E-01	0.79	0.13	4.3E-01	1.0E+00	2.81	0.39	4.9E-03	1.0E-01	Mdm4-ps
ENSMUSG00000001763	1.12	0.14	2.6E-01	4.6E-01	4.19	0.65	2.8E-05	3.0E-04	0.55	0.09	5.8E-01	1.0E+00	2.81	0.51	4.9E-03	1.0E-01	Tspan33
ENSMUSG00000002580	-1.00	-0.10	3.2E-01	5.2E-01	-3.89	-0.38	9.9E-05	8.9E-04	-2.03	-0.21	4.2E-02	1.0E+00	-2.81	-0.28	4.9E-03	1.0E-01	Mien1
ENSMUSG00000035047	4.11	0.35	4.0E-05	4.6E-04	0.23	0.02	8.2E-01	9.1E-01	-0.69	-0.08	4.9E-01	1.0E+00	-2.81	-0.33	5.0E-03	1.0E-01	Kri1
ENSMUSG00000026701	-4.22	-0.34	2.5E-05	3.1E-04	-6.63	-0.52	3.4E-11	1.6E-09	-1.33	-0.13	1.8E-01	1.0E+00	-2.81	-0.18	5.0E-03	1.0E-01	Prdx6
ENSMUSG00000021552	1.40	0.14	1.6E-01	3.3E-01	4.40	0.56	1.1E-05	1.3E-04	-0.04	0.00	9.7E-01	1.0E+00	2.81	0.43	5.0E-03	1.0E-01	Gkap1
ENSMUSG00000021474	-2.54	-0.32	1.1E-02	4.7E-02	-0.30	-0.04	7.6E-01	8.7E-01	-1.99	-0.29	4.7E-02	1.0E+00	2.81	0.29	5.0E-03	1.0E-01	Sfxn1
ENSMUSG00000037331	1.58	0.09	1.2E-01	2.6E-01	4.15	0.23	3.3E-05	3.5E-04	0.11	0.01	9.1E-01	1.0E+00	2.81	0.15	5.0E-03	1.0E-01	Larp1
ENSMUSG00000096935	1.06	0.30	2.9E-01	4.9E-01	-1.91	-0.52	5.6E-02	1.5E-01	-1.03	-0.34	3.0E-01	1.0E+00	-2.80	-0.82	5.0E-03	1.0E-01	1700113A16Rik
ENSMUSG00000050541	-1.70	-0.56	9.0E-02	2.2E-01	1.18	0.35	2.4E-01	4.3E-01	0.73	0.26	4.7E-01	1.0E+00	2.80	0.92	5.0E-03	1.0E-01	Adra1b
ENSMUSG00000024620	-1.38	-0.16	1.7E-01	3.4E-01	-3.76	-0.49	1.7E-04	1.4E-03	-0.34	-0.05	7.3E-01	1.0E+00	-2.80	-0.32	5.1E-03	1.0E-01	Pdgfrb
ENSMUSG00000047945	0.50	0.08	6.2E-01	7.8E-01	2.96	0.53	3.1E-03	1.6E-02	0.05	0.01	9.6E-01	1.0E+00	2.80	0.45	5.1E-03	1.0E-01	Marcksl1
ENSMUSG00000092035	-4.64	-1.41	3.5E-06	5.7E-05	0.51	0.24	6.1E-01	7.7E-01	0.76	0.29	4.5E-01	1.0E+00	2.80	1.65	5.1E-03	1.0E-01	Peg10
ENSMUSG00000020571	-2.19	-0.40	2.8E-02	9.6E-02	-0.16	-0.03	8.7E-01	9.4E-01	-1.53	-0.34	1.3E-01	1.0E+00	2.80	0.37	5.1E-03	1.0E-01	Pdia6
ENSMUSG00000022469	-1.16	-0.13	2.5E-01	4.4E-01	2.21	0.24	2.7E-02	9.0E-02	1.58	0.19	1.1E-01	1.0E+00	2.80	0.37	5.1E-03	1.0E-01	Rapgef3
ENSMUSG00000021587	1.01	0.22	3.1E-01	5.1E-01	3.30	0.79	9.6E-04	6.0E-03	-0.30	-0.11	7.6E-01	1.0E+00	2.80	0.57	5.1E-03	1.0E-01	Pcsk1
ENSMUSG00000109121	2.24	0.46	2.5E-02	8.9E-02	4.87	1.07	1.1E-06	1.9E-05	1.44	0.38	1.5E-01	1.0E+00	2.80	0.61	5.2E-03	1.0E-01	Gm44644
ENSMUSG00000007817	-3.72	-0.27	2.0E-04	1.8E-03	-0.85	-0.07	3.9E-01	5.9E-01	-0.85	-0.08	3.9E-01	1.0E+00	2.79	0.21	5.2E-03	1.0E-01	Zmiz1
ENSMUSG00000016239	-1.44	-0.25	1.5E-01	3.2E-01	1.35	0.26	1.8E-01	3.5E-01	0.50	0.11	6.2E-01	1.0E+00	2.79	0.51	5.2E-03	1.0E-01	Lonrf3
ENSMUSG00000032537	-1.77	-0.15	7.7E-02	2.0E-01	-5.34	-0.47	9.3E-08	2.0E-06	-0.84	-0.08	4.0E-01	1.0E+00	-2.79	-0.31	5.2E-03	1.0E-01	Ephb1
ENSMUSG00000051062	-2.91	-0.26	3.6E-03	2.0E-02	0.64	0.06	5.2E-01	7.0E-01	-0.67	-0.08	5.0E-01	1.0E+00	2.79	0.33	5.3E-03	1.1E-01	Fbll1
ENSMUSG00000073678	-0.96	-0.11	3.3E-01	5.4E-01	2.15	0.35	3.1E-02	1.0E-01	0.47	0.07	6.4E-01	1.0E+00	2.79	0.46	5.3E-03	1.1E-01	Pgap1
ENSMUSG00000037428	-6.29	-0.92	3.2E-10	1.4E-08	-2.37	-0.43	1.8E-02	6.4E-02	-2.65	-0.39	8.0E-03	1.0E+00	2.79	0.50	5.3E-03	1.1E-01	Vgf
ENSMUSG00000048218	-4.58	-0.78	4.6E-06	7.2E-05	2.31	0.63	2.1E-02	7.4E-02	0.24	0.04	8.1E-01	1.0E+00	2.79	1.41	5.3E-03	1.1E-01	Amigo2
ENSMUSG00000046807	-3.50	-0.47	4.7E-04	3.7E-03	0.47	0.08	6.4E-01	7.9E-01	0.10	0.02	9.2E-01	1.0E+00	2.79	0.55	5.3E-03	1.1E-01	Lrrc75b
ENSMUSG00000001995	-1.54	-0.19	1.2E-01	2.8E-01	1.54	0.20	1.2E-01	2.7E-01	-0.50	-0.08	6.2E-01	1.0E+00	2.79	0.40	5.3E-03	1.1E-01	Sipa1l2
ENSMUSG00000054459	0.31	0.10	7.5E-01	8.7E-01	3.04	0.67	2.4E-03	1.3E-02	0.29	0.11	7.7E-01	1.0E+00	2.79	0.57	5.3E-03	1.1E-01	Vsnl1
ENSMUSG00000059323	0.64	0.13	5.3E-01	7.1E-01	4.32	0.80	1.6E-05	1.8E-04	0.10	0.02	9.2E-01	1.0E+00	2.79	0.67	5.3E-03	1.1E-01	Tonsl
ENSMUSG00000006920	3.14	0.21	1.7E-03	1.1E-02	-0.22	-0.02	8.3E-01	9.1E-01	0.17	0.02	8.7E-01	1.0E+00	-2.79	-0.22	5.3E-03	1.1E-01	Ezh1
ENSMUSG00000027848	-1.27	-0.14	2.0E-01	3.9E-01	-4.69	-0.46	2.8E-06	4.1E-05	-1.13	-0.14	2.6E-01	1.0E+00	-2.79	-0.32	5.3E-03	1.1E-01	Olfml3
ENSMUSG00000030098	-2.82	-0.41	4.8E-03	2.5E-02	0.73	0.10	4.7E-01	6.5E-01	0.28	0.04	7.8E-01	1.0E+00	2.78	0.51	5.4E-03	1.1E-01	Grip2
ENSMUSG00000028328	-6.99	-0.69	2.7E-12	1.8E-10	-8.52	-1.18	1.6E-17	2.2E-15	-0.51	-0.06	6.1E-01	1.0E+00	-2.78	-0.50	5.4E-03	1.1E-01	Tmod1
ENSMUSG00000031538	-5.58	-0.48	2.4E-08	6.8E-07	-2.54	-0.22	1.1E-02	4.4E-02	-0.16	-0.02	8.7E-01	1.0E+00	2.78	0.26	5.4E-03	1.1E-01	Plat
ENSMUSG00000079564	3.20	0.79	1.4E-03	9.1E-03	-0.90	-0.23	3.7E-01	5.7E-01	-1.81	-0.39	7.1E-02	1.0E+00	-2.78	-1.03	5.4E-03	1.1E-01	Gm11149
ENSMUSG00000020326	-2.75	-0.24	6.0E-03	3.0E-02	1.02	0.12	3.1E-01	5.1E-01	-0.19	-0.02	8.5E-01	1.0E+00	2.78	0.37	5.4E-03	1.1E-01	Ccng1
ENSMUSG00000074516	-4.69	-0.74	2.7E-06	4.6E-05	-1.19	-0.19	2.3E-01	4.2E-01	-0.59	-0.11	5.6E-01	1.0E+00	2.78	0.55	5.4E-03	1.1E-01	Gm10709
ENSMUSG00000036188	3.04	0.17	2.4E-03	1.4E-02	-1.19	-0.07	2.4E-01	4.3E-01	0.12	0.01	9.1E-01	1.0E+00	-2.78	-0.23	5.4E-03	1.1E-01	Ankmy2
ENSMUSG00000025997	2.31	0.37	2.1E-02	7.7E-02	5.01	0.84	5.3E-07	9.6E-06	0.90	0.20	3.7E-01	1.0E+00	2.78	0.48	5.5E-03	1.1E-01	Ikzf2
ENSMUSG00000026224	3.10	0.49	2.0E-03	1.2E-02	-0.44	-0.07	6.6E-01	8.1E-01	1.66	0.28	9.8E-02	1.0E+00	-2.78	-0.56	5.5E-03	1.1E-01	4933407L21Rik
ENSMUSG00000041986	-5.55	-0.58	2.8E-08	7.8E-07	-8.11	-0.84	5.1E-16	5.2E-14	-0.65	-0.08	5.2E-01	1.0E+00	-2.78	-0.26	5.5E-03	1.1E-01	Elmod1
ENSMUSG00000014601	3.89	0.48	1.0E-04	1.0E-03	6.66	0.76	2.7E-11	1.3E-09	-0.50	-0.08	6.2E-01	1.0E+00	2.77	0.29	5.5E-03	1.1E-01	Strip1
ENSMUSG00000097854	2.24	0.71	2.5E-02	8.8E-02	-1.38	-0.44	1.7E-01	3.4E-01	-2.40	-0.65	1.7E-02	1.0E+00	-2.77	-1.15	5.5E-03	1.1E-01	Gm26602
ENSMUSG00000005268	-1.70	-1.09	8.9E-02	2.2E-01	1.96	1.61	5.0E-02	1.4E-01	0.28	0.24	7.8E-01	1.0E+00	2.77	2.69	5.5E-03	1.1E-01	Prlr
ENSMUSG00000007279	-1.23	-0.42	2.2E-01	4.1E-01	3.17	0.94	1.5E-03	9.0E-03	-0.67	-0.24	5.0E-01	1.0E+00	2.77	1.35	5.5E-03	1.1E-01	Scube2
ENSMUSG00000028926	0.99	0.18	3.2E-01	5.3E-01	4.14	0.70	3.5E-05	3.7E-04	0.48	0.10	6.3E-01	1.0E+00	2.78	0.52	5.5E-03	1.1E-01	Cdk14
ENSMUSG00000001768	-0.79	-0.07	4.3E-01	6.3E-01	3.05	0.31	2.3E-03	1.3E-02	0.43	0.04	6.7E-01	1.0E+00	2.77	0.38	5.5E-03	1.1E-01	Rin2
ENSMUSG00000106099	-0.73	-0.11	4.7E-01	6.6E-01	2.23	0.36	2.6E-02	8.6E-02	2.06	0.35	4.0E-02	1.0E+00	2.77	0.47	5.5E-03	1.1E-01	Gm42664
ENSMUSG00000084880	4.13	0.95	3.7E-05	4.3E-04	1.04	0.20	3.0E-01	5.0E-01	-0.76	-0.20	4.5E-01	1.0E+00	-2.77	-0.75	5.6E-03	1.1E-01	Tomm6os
ENSMUSG00000024777	-3.39	-0.23	7.0E-04	5.2E-03	0.64	0.05	5.2E-01	7.0E-01	0.64	0.06	5.2E-01	1.0E+00	2.77	0.29	5.6E-03	1.1E-01	Ppp2r5b
ENSMUSG00000104674	-3.00	-1.23	2.7E-03	1.6E-02	-1.80	-0.73	7.1E-02	1.8E-01	1.33	0.69	1.8E-01	1.0E+00	2.77	0.50	5.6E-03	1.1E-01	Gm42756
ENSMUSG00000086753	2.27	0.30	2.3E-02	8.4E-02	-1.28	-0.18	2.0E-01	3.8E-01	0.55	0.10	5.8E-01	1.0E+00	-2.77	-0.48	5.6E-03	1.1E-01
ENSMUSG00000017677	1.80	0.23	7.2E-02	1.9E-01	3.94	0.52	8.3E-05	7.7E-04	1.61	0.24	1.1E-01	1.0E+00	2.77	0.29	5.6E-03	1.1E-01	Wsb1
ENSMUSG00000018451	-1.34	-0.13	1.8E-01	3.6E-01	2.29	0.29	2.2E-02	7.6E-02	0.17	0.02	8.7E-01	1.0E+00	2.77	0.42	5.6E-03	1.1E-01	6330403K07Rik
ENSMUSG00000001774	-1.19	-0.33	2.4E-01	4.3E-01	0.38	0.12	7.0E-01	8.4E-01	-0.45	-0.18	6.5E-01	1.0E+00	2.77	0.45	5.6E-03	1.1E-01	Chordc1
ENSMUSG00000031438	-1.03	-0.18	3.0E-01	5.1E-01	1.98	0.37	4.8E-02	1.4E-01	0.37	0.08	7.1E-01	1.0E+00	2.77	0.55	5.6E-03	1.1E-01	Rnf128
ENSMUSG00000020561	0.53	0.06	6.0E-01	7.6E-01	3.22	0.34	1.3E-03	7.6E-03	1.30	0.18	1.9E-01	1.0E+00	2.77	0.29	5.6E-03	1.1E-01	Twistnb
ENSMUSG00000095969	2.48	1.71	1.3E-02	5.5E-02	-1.83	-0.74	6.7E-02	1.8E-01	-1.48	-0.66	1.4E-01	1.0E+00	-2.77	-2.45	5.6E-03	1.1E-01	Rnu1a1
ENSMUSG00000043866	0.88	0.10	3.8E-01	5.8E-01	-1.85	-0.20	6.4E-02	1.7E-01	-2.38	-0.27	1.7E-02	1.0E+00	-2.77	-0.30	5.7E-03	1.1E-01	Taf10
ENSMUSG00000021579	3.88	1.16	1.0E-04	1.1E-03	-0.08	-0.03	9.3E-01	9.7E-01	-0.89	-0.33	3.7E-01	1.0E+00	-2.77	-1.18	5.7E-03	1.1E-01	Lrrc14b
ENSMUSG00000034981	-2.26	-0.36	2.4E-02	8.5E-02	0.11	0.02	9.1E-01	9.6E-01	0.19	0.04	8.5E-01	1.0E+00	2.77	0.38	5.7E-03	1.1E-01	Parm1
ENSMUSG00000035674	1.45	0.15	1.5E-01	3.1E-01	-0.81	-0.08	4.2E-01	6.1E-01	-2.05	-0.23	4.1E-02	1.0E+00	-2.77	-0.23	5.7E-03	1.1E-01	Ndufa3
ENSMUSG00000021025	-0.69	-0.08	4.9E-01	6.8E-01	2.60	0.37	9.2E-03	3.8E-02	1.13	0.16	2.6E-01	1.0E+00	2.76	0.45	5.7E-03	1.1E-01	Nfkbia
ENSMUSG00000021994	-1.28	-0.28	2.0E-01	3.9E-01	1.26	0.30	2.1E-01	3.9E-01	1.56	0.41	1.2E-01	1.0E+00	2.76	0.59	5.7E-03	1.1E-01	Wnt5a
ENSMUSG00000025579	1.94	0.18	5.3E-02	1.5E-01	4.63	0.55	3.6E-06	5.1E-05	0.49	0.06	6.3E-01	1.0E+00	2.76	0.38	5.7E-03	1.1E-01	Gaa
ENSMUSG00000022523	-1.19	-0.17	2.3E-01	4.3E-01	1.55	0.20	1.2E-01	2.7E-01	1.06	0.17	2.9E-01	1.0E+00	2.76	0.37	5.7E-03	1.1E-01	Fgf12
ENSMUSG00000030096	-3.73	-0.42	1.9E-04	1.7E-03	-6.12	-0.72	9.6E-10	3.3E-08	0.03	0.00	9.8E-01	1.0E+00	-2.76	-0.30	5.8E-03	1.1E-01	Slc6a6
ENSMUSG00000024533	-2.94	-0.26	3.3E-03	1.9E-02	0.40	0.04	6.9E-01	8.3E-01	-0.98	-0.11	3.2E-01	1.0E+00	2.76	0.30	5.8E-03	1.1E-01	Spire1
ENSMUSG00000031570	2.84	0.32	4.5E-03	2.4E-02	-0.20	-0.02	8.4E-01	9.2E-01	-1.36	-0.18	1.8E-01	1.0E+00	-2.76	-0.34	5.8E-03	1.1E-01	Plpp5
ENSMUSG00000043300	1.85	0.23	6.4E-02	1.8E-01	5.56	0.63	2.7E-08	6.9E-07	0.36	0.05	7.2E-01	1.0E+00	2.76	0.40	5.8E-03	1.1E-01	B3galnt1
ENSMUSG00000045095	1.48	0.17	1.4E-01	3.0E-01	4.03	0.46	5.6E-05	5.5E-04	0.31	0.05	7.5E-01	1.0E+00	2.76	0.29	5.8E-03	1.1E-01	Magi1
ENSMUSG00000039062	1.13	0.19	2.6E-01	4.6E-01	-2.45	-0.41	1.4E-02	5.4E-02	1.00	0.21	3.2E-01	1.0E+00	-2.76	-0.59	5.8E-03	1.1E-01	Anpep
ENSMUSG00000026556	0.20	0.04	8.4E-01	9.2E-01	2.44	0.45	1.5E-02	5.6E-02	0.58	0.13	5.6E-01	1.0E+00	2.76	0.41	5.8E-03	1.1E-01	Vangl2
ENSMUSG00000031875	-0.11	-0.01	9.1E-01	9.6E-01	3.71	0.34	2.1E-04	1.7E-03	-0.47	-0.06	6.4E-01	1.0E+00	2.76	0.35	5.8E-03	1.1E-01	Cmtm3
ENSMUSG00000026201	1.72	0.14	8.5E-02	2.1E-01	-0.84	-0.07	4.0E-01	6.0E-01	-1.57	-0.16	1.2E-01	1.0E+00	-2.76	-0.21	5.8E-03	1.1E-01	Stk16
ENSMUSG00000051391	2.32	0.23	2.0E-02	7.5E-02	5.42	0.51	6.0E-08	1.4E-06	-0.65	-0.08	5.2E-01	1.0E+00	2.76	0.28	5.8E-03	1.1E-01	Ywhag
ENSMUSG00000038528	2.13	0.39	3.3E-02	1.1E-01	-1.66	-0.34	9.8E-02	2.3E-01	-0.86	-0.21	3.9E-01	1.0E+00	-2.76	-0.72	5.8E-03	1.1E-01	Mfsd4b5
ENSMUSG00000032554	0.20	0.03	8.4E-01	9.2E-01	-2.77	-0.42	5.7E-03	2.6E-02	-0.43	-0.08	6.6E-01	1.0E+00	-2.76	-0.45	5.8E-03	1.1E-01	Trf
ENSMUSG00000075296	-1.21	-0.51	2.2E-01	4.2E-01	1.90	0.82	5.7E-02	1.6E-01	0.49	0.26	6.2E-01	1.0E+00	2.76	1.33	5.9E-03	1.1E-01	Aldh3b2
ENSMUSG00000051041	0.27	0.04	7.9E-01	8.9E-01	-2.58	-0.38	9.8E-03	4.0E-02	-0.14	-0.02	8.9E-01	1.0E+00	-2.75	-0.42	5.9E-03	1.1E-01	Olfml1
ENSMUSG00000097257	2.71	1.10	6.6E-03	3.2E-02	-0.59	-0.21	5.6E-01	7.3E-01	-1.05	-0.45	2.9E-01	1.0E+00	-2.75	-1.31	5.9E-03	1.1E-01	Gm26768
ENSMUSG00000030880	1.26	0.09	2.1E-01	3.9E-01	4.66	0.31	3.1E-06	4.5E-05	0.28	0.03	7.8E-01	1.0E+00	2.75	0.22	5.9E-03	1.1E-01	Polr3e
ENSMUSG00000063919	1.09	0.22	2.8E-01	4.8E-01	2.77	0.55	5.6E-03	2.6E-02	0.85	0.21	3.9E-01	1.0E+00	2.75	0.34	5.9E-03	1.1E-01	Srrm4
ENSMUSG00000031765	-7.22	-0.68	5.3E-13	4.1E-11	-3.63	-0.39	2.8E-04	2.1E-03	-2.10	-0.21	3.6E-02	1.0E+00	2.75	0.29	6.0E-03	1.1E-01	Mt1
ENSMUSG00000028979	2.24	0.61	2.5E-02	8.8E-02	-1.85	-0.40	6.5E-02	1.7E-01	-0.98	-0.23	3.3E-01	1.0E+00	-2.75	-1.01	6.0E-03	1.1E-01	Masp2
ENSMUSG00000091989	2.91	0.51	3.6E-03	2.0E-02	-0.37	-0.07	7.1E-01	8.4E-01	-0.94	-0.21	3.5E-01	1.0E+00	-2.75	-0.58	6.0E-03	1.1E-01	Ndufab1-ps
ENSMUSG00000009621	-2.98	-0.33	2.9E-03	1.7E-02	0.79	0.10	4.3E-01	6.2E-01	1.56	0.20	1.2E-01	1.0E+00	2.75	0.42	6.0E-03	1.1E-01	Vav2
ENSMUSG00000045613	-1.42	-0.31	1.5E-01	3.2E-01	1.54	0.36	1.2E-01	2.8E-01	0.30	0.08	7.6E-01	1.0E+00	2.75	0.67	6.0E-03	1.1E-01	Chrm2
ENSMUSG00000061759	0.53	0.05	6.0E-01	7.7E-01	-2.32	-0.22	2.1E-02	7.2E-02	-0.84	-0.10	4.0E-01	1.0E+00	-2.75	-0.27	6.0E-03	1.1E-01	Armt1
ENSMUSG00000003418	-2.68	-0.63	7.3E-03	3.5E-02	1.21	0.36	2.3E-01	4.2E-01	0.59	0.16	5.6E-01	1.0E+00	2.74	0.99	6.1E-03	1.1E-01	St8sia6
ENSMUSG00000034640	-2.45	-0.50	1.4E-02	5.8E-02	-0.71	-0.15	4.8E-01	6.6E-01	-0.03	-0.01	9.7E-01	1.0E+00	2.74	0.35	6.1E-03	1.1E-01	Tiparp
ENSMUSG00000049791	-2.08	-0.24	3.8E-02	1.2E-01	0.99	0.12	3.2E-01	5.2E-01	0.92	0.13	3.6E-01	1.0E+00	2.74	0.36	6.1E-03	1.1E-01	Fzd4
ENSMUSG00000044149	1.95	0.26	5.1E-02	1.5E-01	4.49	0.65	7.0E-06	9.2E-05	0.31	0.05	7.6E-01	1.0E+00	2.74	0.39	6.1E-03	1.1E-01	Nkrf
ENSMUSG00000026475	-1.24	-0.60	2.1E-01	4.0E-01	0.54	0.27	5.9E-01	7.6E-01	0.68	0.44	5.0E-01	1.0E+00	2.74	0.87	6.1E-03	1.1E-01	Rgs16
ENSMUSG00000046096	-1.07	-0.11	2.8E-01	4.8E-01	1.64	0.19	1.0E-01	2.4E-01	0.12	0.02	9.1E-01	1.0E+00	2.75	0.30	6.0E-03	1.1E-01	Mosmo
ENSMUSG00000042182	0.63	0.07	5.3E-01	7.1E-01	4.07	0.41	4.8E-05	4.8E-04	0.76	0.09	4.5E-01	1.0E+00	2.74	0.35	6.1E-03	1.1E-01	Bend6
ENSMUSG00000029363	-2.74	-0.34	6.1E-03	3.0E-02	-5.98	-0.79	2.3E-09	7.1E-08	-1.41	-0.19	1.6E-01	1.0E+00	-2.74	-0.45	6.1E-03	1.1E-01	Rfc5
ENSMUSG00000020044	-5.01	-0.40	5.4E-07	1.1E-05	-0.72	-0.07	4.7E-01	6.6E-01	-0.42	-0.04	6.7E-01	1.0E+00	2.74	0.34	6.2E-03	1.1E-01	Timp3
ENSMUSG00000050473	-4.58	-0.66	4.6E-06	7.1E-05	-8.31	-1.13	9.8E-17	1.1E-14	-0.11	-0.02	9.1E-01	1.0E+00	-2.74	-0.47	6.2E-03	1.1E-01	Slc35d3
ENSMUSG00000110483	-4.43	-1.00	9.4E-06	1.3E-04	-7.04	-1.73	1.9E-12	1.2E-10	0.43	0.12	6.7E-01	1.0E+00	-2.74	-0.72	6.2E-03	1.1E-01	Gm45702
ENSMUSG00000027270	-1.99	-0.25	4.7E-02	1.4E-01	-5.87	-0.77	4.5E-09	1.3E-07	-0.99	-0.11	3.2E-01	1.0E+00	-2.74	-0.51	6.2E-03	1.1E-01	Lamp5
ENSMUSG00000101840	1.89	0.55	5.9E-02	1.6E-01	-2.30	-0.51	2.1E-02	7.4E-02	-1.64	-0.37	1.0E-01	1.0E+00	-2.74	-1.06	6.2E-03	1.1E-01	Gm28294
ENSMUSG00000074457	-1.49	-0.13	1.4E-01	3.0E-01	-4.39	-0.41	1.1E-05	1.4E-04	-0.80	-0.09	4.2E-01	1.0E+00	-2.74	-0.28	6.2E-03	1.1E-01	S100a16
ENSMUSG00000026864	-1.15	-0.43	2.5E-01	4.5E-01	0.04	0.01	9.7E-01	9.9E-01	-0.86	-0.44	3.9E-01	1.0E+00	2.74	0.44	6.2E-03	1.1E-01	Hspa5
ENSMUSG00000036452	-0.77	-0.06	4.4E-01	6.4E-01	2.26	0.22	2.4E-02	8.1E-02	-0.06	-0.01	9.5E-01	1.0E+00	2.74	0.28	6.2E-03	1.1E-01	Arhgap26
ENSMUSG00000068876	0.34	0.07	7.4E-01	8.6E-01	3.06	0.80	2.2E-03	1.2E-02	0.14	0.04	8.9E-01	1.0E+00	2.74	0.73	6.2E-03	1.1E-01	Cgn
ENSMUSG00000049555	-0.25	-0.05	8.0E-01	9.0E-01	3.07	0.91	2.2E-03	1.2E-02	0.28	0.07	7.8E-01	1.0E+00	2.74	0.96	6.2E-03	1.1E-01	Tmie
ENSMUSG00000034557	-0.15	-0.01	8.8E-01	9.4E-01	2.51	0.16	1.2E-02	4.8E-02	-0.42	-0.04	6.7E-01	1.0E+00	2.74	0.18	6.2E-03	1.1E-01	Zfyve9
ENSMUSG00000046805	-2.93	-0.23	3.4E-03	1.9E-02	-5.91	-0.46	3.4E-09	1.0E-07	0.24	0.02	8.1E-01	1.0E+00	-2.73	-0.22	6.3E-03	1.1E-01	Mpeg1
ENSMUSG00000087687	1.38	0.15	1.7E-01	3.4E-01	-1.64	-0.17	1.0E-01	2.4E-01	-0.97	-0.13	3.3E-01	1.0E+00	-2.73	-0.32	6.3E-03	1.1E-01	Pet100
ENSMUSG00000037148	-7.13	-0.59	1.0E-12	7.3E-11	-7.83	-1.09	4.9E-15	4.4E-13	-0.02	0.00	9.8E-01	1.0E+00	-2.73	-0.49	6.3E-03	1.1E-01	Arhgap10
ENSMUSG00000002771	-0.74	-0.18	4.6E-01	6.5E-01	2.89	0.67	3.8E-03	1.9E-02	0.57	0.14	5.7E-01	1.0E+00	2.73	0.85	6.3E-03	1.1E-01	Grin2d
ENSMUSG00000020444	2.12	0.17	3.4E-02	1.1E-01	-0.35	-0.03	7.2E-01	8.5E-01	-0.89	-0.09	3.7E-01	1.0E+00	-2.73	-0.20	6.4E-03	1.1E-01	Guk1
ENSMUSG00000028906	-1.21	-0.15	2.3E-01	4.2E-01	-5.42	-0.52	5.8E-08	1.4E-06	-0.39	-0.05	7.0E-01	1.0E+00	-2.73	-0.37	6.4E-03	1.1E-01	Epb41
ENSMUSG00000068748	-3.81	-0.31	1.4E-04	1.3E-03	-0.03	0.00	9.8E-01	9.9E-01	0.74	0.08	4.6E-01	1.0E+00	2.73	0.31	6.4E-03	1.1E-01	Ptprz1
ENSMUSG00000037649	-3.55	-0.37	3.8E-04	3.1E-03	-6.16	-0.71	7.4E-10	2.6E-08	1.87	0.22	6.1E-02	1.0E+00	-2.73	-0.33	6.4E-03	1.1E-01	H2-DMa
ENSMUSG00000011154	-1.43	-0.52	1.5E-01	3.2E-01	1.75	0.63	8.0E-02	2.0E-01	-0.09	-0.04	9.3E-01	1.0E+00	2.73	1.16	6.4E-03	1.1E-01	Cfap161
ENSMUSG00000024642	0.00	0.00	1.0E+00	1.0E+00	-2.27	-0.26	2.3E-02	7.9E-02	-1.54	-0.21	1.2E-01	1.0E+00	-2.73	-0.26	6.4E-03	1.1E-01	Tle4
ENSMUSG00000079593	4.96	0.74	7.1E-07	1.4E-05	1.60	0.22	1.1E-01	2.5E-01	-1.93	-0.26	5.3E-02	1.0E+00	-2.73	-0.51	6.4E-03	1.1E-01	Gm14597
ENSMUSG00000097290	0.05	0.01	9.6E-01	9.8E-01	-3.27	-0.50	1.1E-03	6.7E-03	-1.02	-0.15	3.1E-01	1.0E+00	-2.73	-0.50	6.4E-03	1.1E-01	1300002E11Rik
ENSMUSG00000109750	-1.09	-0.21	2.8E-01	4.8E-01	1.26	0.25	2.1E-01	3.9E-01	1.04	0.25	3.0E-01	1.0E+00	2.72	0.46	6.4E-03	1.2E-01	Hmgb1-rs17
ENSMUSG00000021458	0.41	0.05	6.8E-01	8.2E-01	-2.86	-0.45	4.2E-03	2.0E-02	-1.38	-0.19	1.7E-01	1.0E+00	-2.72	-0.50	6.4E-03	1.2E-01	2010111I01Rik
ENSMUSG00000030557	-0.24	-0.01	8.1E-01	9.0E-01	-2.87	-0.18	4.1E-03	2.0E-02	1.29	0.10	2.0E-01	1.0E+00	-2.72	-0.16	6.5E-03	1.2E-01	Mef2a
ENSMUSG00000050164	-6.67	-0.64	2.6E-11	1.4E-09	-9.52	-1.10	1.8E-21	4.4E-19	-0.93	-0.09	3.5E-01	1.0E+00	-2.72	-0.45	6.5E-03	1.2E-01	Mchr1
ENSMUSG00000015143	-2.01	-0.34	4.4E-02	1.3E-01	-5.06	-0.87	4.3E-07	7.9E-06	-1.22	-0.21	2.2E-01	1.0E+00	-2.72	-0.53	6.5E-03	1.2E-01	Actn1
ENSMUSG00000086533	4.09	0.52	4.3E-05	5.0E-04	-0.45	-0.08	6.5E-01	8.0E-01	0.05	0.01	9.6E-01	1.0E+00	-2.72	-0.60	6.5E-03	1.2E-01	Mypopos
ENSMUSG00000113902	-2.69	-0.36	7.0E-03	3.4E-02	-0.04	-0.01	9.6E-01	9.8E-01	-0.62	-0.10	5.3E-01	1.0E+00	2.72	0.35	6.5E-03	1.2E-01	Ndufb1-ps
ENSMUSG00000006585	-0.22	-0.10	8.2E-01	9.1E-01	1.78	0.76	7.5E-02	1.9E-01	0.15	0.09	8.8E-01	1.0E+00	2.72	0.86	6.5E-03	1.2E-01	Cdt1
ENSMUSG00000000085	-3.05	-0.30	2.3E-03	1.4E-02	-5.35	-0.52	8.6E-08	1.9E-06	-0.55	-0.07	5.8E-01	1.0E+00	-2.72	-0.22	6.5E-03	1.2E-01	Scmh1
ENSMUSG00000054455	-1.28	-0.07	2.0E-01	3.9E-01	1.84	0.11	6.6E-02	1.8E-01	-1.00	-0.08	3.2E-01	1.0E+00	2.72	0.18	6.6E-03	1.2E-01	Vapb
ENSMUSG00000041921	2.60	0.18	9.3E-03	4.1E-02	-0.20	-0.01	8.4E-01	9.2E-01	0.12	0.01	9.1E-01	1.0E+00	-2.72	-0.19	6.6E-03	1.2E-01	Metap1d
ENSMUSG00000021534	0.64	0.20	5.2E-01	7.0E-01	3.96	1.02	7.6E-05	7.1E-04	0.34	0.11	7.3E-01	1.0E+00	2.72	0.83	6.6E-03	1.2E-01	1700001L19Rik
ENSMUSG00000021040	1.38	0.30	1.7E-01	3.4E-01	-1.88	-0.38	6.0E-02	1.6E-01	-1.33	-0.31	1.8E-01	1.0E+00	-2.72	-0.69	6.6E-03	1.2E-01	Slirp
ENSMUSG00000041020	3.02	0.25	2.6E-03	1.5E-02	5.16	0.50	2.4E-07	4.8E-06	0.39	0.05	6.9E-01	1.0E+00	2.72	0.25	6.6E-03	1.2E-01	Map7d2
ENSMUSG00000071379	-2.59	-0.37	9.6E-03	4.3E-02	1.07	0.20	2.9E-01	4.8E-01	0.04	0.01	9.7E-01	1.0E+00	2.72	0.58	6.6E-03	1.2E-01	Hpcal1
ENSMUSG00000104156	4.90	0.97	9.7E-07	1.8E-05	1.71	0.37	8.8E-02	2.1E-01	-0.59	-0.15	5.5E-01	1.0E+00	-2.71	-0.60	6.7E-03	1.2E-01	Gm38102
ENSMUSG00000032625	-2.26	-0.32	2.4E-02	8.4E-02	-6.06	-0.72	1.4E-09	4.5E-08	0.71	0.10	4.8E-01	1.0E+00	-2.71	-0.40	6.7E-03	1.2E-01	Thsd7a
ENSMUSG00000031671	1.63	0.13	1.0E-01	2.5E-01	-1.81	-0.14	7.1E-02	1.8E-01	0.76	0.08	4.5E-01	1.0E+00	-2.71	-0.27	6.7E-03	1.2E-01	Setd6
ENSMUSG00000033554	0.60	0.05	5.5E-01	7.3E-01	-1.86	-0.17	6.2E-02	1.7E-01	-1.43	-0.16	1.5E-01	1.0E+00	-2.71	-0.22	6.7E-03	1.2E-01	Dph5
ENSMUSG00000028719	-0.55	-0.06	5.8E-01	7.5E-01	2.11	0.23	3.5E-02	1.1E-01	0.54	0.08	5.9E-01	1.0E+00	2.71	0.30	6.7E-03	1.2E-01	Cmpk1
ENSMUSG00000070471	0.35	0.05	7.3E-01	8.5E-01	-3.29	-0.58	9.9E-04	6.2E-03	-0.80	-0.16	4.3E-01	1.0E+00	-2.71	-0.64	6.7E-03	1.2E-01	Erich6
ENSMUSG00000029648	-3.06	-0.23	2.2E-03	1.4E-02	-5.94	-0.44	2.8E-09	8.7E-08	-0.68	-0.07	5.0E-01	1.0E+00	-2.71	-0.21	6.7E-03	1.2E-01	Flt1
ENSMUSG00000086216	2.52	0.71	1.2E-02	4.9E-02	-1.07	-0.23	2.9E-01	4.8E-01	-1.06	-0.27	2.9E-01	1.0E+00	-2.71	-0.94	6.8E-03	1.2E-01	Gm13610
ENSMUSG00000071531	1.74	0.36	8.2E-02	2.1E-01	4.23	1.16	2.4E-05	2.6E-04	0.97	0.26	3.3E-01	1.0E+00	2.71	0.80	6.8E-03	1.2E-01	Gprin2
ENSMUSG00000071072	-1.12	-0.15	2.6E-01	4.6E-01	1.06	0.16	2.9E-01	4.9E-01	-0.07	-0.01	9.5E-01	1.0E+00	2.71	0.31	6.8E-03	1.2E-01	Ptges3
ENSMUSG00000027568	0.44	0.15	6.6E-01	8.1E-01	3.25	0.94	1.2E-03	7.1E-03	1.05	0.40	2.9E-01	1.0E+00	2.71	0.79	6.8E-03	1.2E-01	Ntsr1
ENSMUSG00000033007	-3.74	-0.63	1.9E-04	1.7E-03	-6.44	-1.13	1.2E-10	5.0E-09	-1.13	-0.21	2.6E-01	1.0E+00	-2.71	-0.50	6.8E-03	1.2E-01	Asic4
ENSMUSG00000060260	-7.73	-0.77	1.1E-14	1.1E-12	-11.82	-1.11	3.1E-32	2.4E-29	0.89	0.10	3.8E-01	1.0E+00	-2.70	-0.34	6.9E-03	1.2E-01	Pwwp2b
ENSMUSG00000078154	-4.80	-0.87	1.6E-06	2.9E-05	-2.03	-0.33	4.3E-02	1.3E-01	-0.56	-0.12	5.8E-01	1.0E+00	2.70	0.54	6.9E-03	1.2E-01	Gm12184
ENSMUSG00000032966	-3.80	-0.24	1.4E-04	1.4E-03	-6.76	-0.41	1.4E-11	6.9E-10	-0.58	-0.05	5.6E-01	1.0E+00	-2.70	-0.16	6.8E-03	1.2E-01	Fkbp1a
ENSMUSG00000053774	2.76	0.24	5.8E-03	2.9E-02	4.90	0.46	9.8E-07	1.6E-05	1.52	0.17	1.3E-01	1.0E+00	2.70	0.22	6.9E-03	1.2E-01	Ubxn7
ENSMUSG00000043398	2.48	0.33	1.3E-02	5.4E-02	4.88	0.63	1.0E-06	1.7E-05	0.63	0.11	5.3E-01	1.0E+00	2.70	0.30	6.9E-03	1.2E-01	Gpr135
ENSMUSG00000047238	-2.45	-0.20	1.4E-02	5.8E-02	0.35	0.03	7.2E-01	8.5E-01	-0.30	-0.03	7.6E-01	1.0E+00	2.70	0.23	6.9E-03	1.2E-01	Mageh1
ENSMUSG00000050822	-1.35	-0.31	1.8E-01	3.5E-01	1.32	0.32	1.9E-01	3.6E-01	0.51	0.14	6.1E-01	1.0E+00	2.70	0.63	6.9E-03	1.2E-01	Slc29a4
ENSMUSG00000025747	-0.91	-0.09	3.6E-01	5.7E-01	-3.91	-0.34	9.3E-05	8.5E-04	-0.64	-0.07	5.2E-01	1.0E+00	-2.70	-0.25	6.9E-03	1.2E-01	Tyms
ENSMUSG00000097535	0.77	0.19	4.4E-01	6.4E-01	-3.39	-0.76	6.9E-04	4.6E-03	-0.70	-0.16	4.8E-01	1.0E+00	-2.70	-0.95	6.9E-03	1.2E-01	Gm26592
ENSMUSG00000023964	-0.69	-0.32	4.9E-01	6.8E-01	2.54	1.78	1.1E-02	4.5E-02	1.68	0.89	9.3E-02	1.0E+00	2.70	2.10	6.9E-03	1.2E-01	Calcr
ENSMUSG00000042757	-0.18	-0.03	8.6E-01	9.3E-01	2.83	0.47	4.6E-03	2.2E-02	0.51	0.11	6.1E-01	1.0E+00	2.70	0.51	6.9E-03	1.2E-01	Tmem108
ENSMUSG00000032199	1.19	0.10	2.3E-01	4.3E-01	4.21	0.37	2.6E-05	2.8E-04	0.01	0.00	1.0E+00	1.0E+00	2.70	0.27	6.9E-03	1.2E-01	Polr2m
ENSMUSG00000002900	1.51	0.16	1.3E-01	2.9E-01	-1.53	-0.19	1.3E-01	2.8E-01	1.33	0.17	1.8E-01	1.0E+00	-2.70	-0.35	7.0E-03	1.2E-01	Lamb1
ENSMUSG00000048126	-0.85	-0.18	4.0E-01	6.0E-01	2.66	0.82	7.7E-03	3.3E-02	0.57	0.16	5.7E-01	1.0E+00	2.70	1.00	6.9E-03	1.2E-01	Col6a3
ENSMUSG00000059479	2.34	0.67	2.0E-02	7.3E-02	-1.61	-0.33	1.1E-01	2.5E-01	-1.06	-0.25	2.9E-01	1.0E+00	-2.70	-1.01	7.0E-03	1.2E-01	B3gnt8
ENSMUSG00000026238	-4.95	-0.49	7.5E-07	1.5E-05	-2.17	-0.22	3.0E-02	9.6E-02	-0.01	0.00	9.9E-01	1.0E+00	2.70	0.27	7.0E-03	1.2E-01	Ptma
ENSMUSG00000005983	4.48	0.77	7.4E-06	1.1E-04	1.20	0.19	2.3E-01	4.2E-01	-1.32	-0.24	1.9E-01	1.0E+00	-2.69	-0.58	7.1E-03	1.2E-01	1700037C18Rik
ENSMUSG00000035620	-3.84	-0.44	1.2E-04	1.2E-03	-6.09	-0.69	1.1E-09	3.9E-08	-0.29	-0.04	7.7E-01	1.0E+00	-2.69	-0.24	7.0E-03	1.2E-01	Ric8b
ENSMUSG00000073437	2.98	0.46	2.9E-03	1.7E-02	-0.62	-0.08	5.3E-01	7.1E-01	0.05	0.01	9.6E-01	1.0E+00	-2.69	-0.55	7.1E-03	1.2E-01	D330041H03Rik
ENSMUSG00000038205	2.73	0.29	6.3E-03	3.1E-02	-0.94	-0.10	3.5E-01	5.5E-01	-0.48	-0.05	6.3E-01	1.0E+00	-2.70	-0.38	7.0E-03	1.2E-01	Prkab2
ENSMUSG00000047260	-1.82	-0.19	6.8E-02	1.8E-01	1.12	0.11	2.6E-01	4.6E-01	-1.02	-0.13	3.1E-01	1.0E+00	2.69	0.30	7.0E-03	1.2E-01	Emc6
ENSMUSG00000029661	-1.52	-0.18	1.3E-01	2.9E-01	2.33	0.37	2.0E-02	7.0E-02	1.07	0.16	2.9E-01	1.0E+00	2.69	0.56	7.0E-03	1.2E-01	Col1a2
ENSMUSG00000062380	-1.41	-0.11	1.6E-01	3.3E-01	1.90	0.12	5.8E-02	1.6E-01	-0.39	-0.04	7.0E-01	1.0E+00	2.70	0.24	7.0E-03	1.2E-01	Tubb3
ENSMUSG00000046593	-0.90	-0.65	3.7E-01	5.7E-01	1.16	0.69	2.5E-01	4.4E-01	0.32	0.28	7.5E-01	1.0E+00	2.69	1.34	7.0E-03	1.2E-01	Tmem215
ENSMUSG00000050390	0.78	0.13	4.4E-01	6.3E-01	4.42	0.67	9.7E-06	1.2E-04	0.54	0.10	5.9E-01	1.0E+00	2.69	0.54	7.0E-03	1.2E-01	C77080
ENSMUSG00000023088	2.75	0.25	6.0E-03	3.0E-02	-0.68	-0.07	5.0E-01	6.8E-01	0.56	0.06	5.7E-01	1.0E+00	-2.69	-0.32	7.1E-03	1.2E-01	Abcc1
ENSMUSG00000026473	-13.97	-0.78	2.5E-44	7.7E-41	-4.13	-0.43	3.7E-05	3.8E-04	-1.05	-0.08	2.9E-01	1.0E+00	2.69	0.35	7.1E-03	1.2E-01	Glul
ENSMUSG00000032698	-9.22	-1.02	3.1E-20	6.8E-18	-11.38	-1.41	5.6E-30	3.5E-27	-0.16	-0.02	8.7E-01	1.0E+00	-2.69	-0.39	7.1E-03	1.2E-01	Lmo2
ENSMUSG00000087026	2.74	0.32	6.1E-03	3.0E-02	-0.80	-0.10	4.2E-01	6.2E-01	-0.29	-0.04	7.8E-01	1.0E+00	-2.69	-0.41	7.1E-03	1.2E-01	A230103J11Rik
ENSMUSG00000032540	1.86	0.14	6.2E-02	1.7E-01	-1.92	-0.13	5.5E-02	1.5E-01	-0.41	-0.04	6.9E-01	1.0E+00	-2.69	-0.27	7.1E-03	1.2E-01	Abhd5
ENSMUSG00000006288	1.63	0.12	1.0E-01	2.4E-01	-1.02	-0.07	3.1E-01	5.1E-01	-0.16	-0.02	8.8E-01	1.0E+00	-2.69	-0.19	7.1E-03	1.2E-01	Ttc5
ENSMUSG00000028909	-1.26	-0.40	2.1E-01	4.0E-01	0.80	0.20	4.2E-01	6.2E-01	-0.21	-0.08	8.4E-01	1.0E+00	2.69	0.60	7.1E-03	1.2E-01	Ptpru
ENSMUSG00000039982	-0.92	-0.09	3.6E-01	5.6E-01	2.31	0.24	2.1E-02	7.3E-02	0.95	0.12	3.4E-01	1.0E+00	2.69	0.33	7.1E-03	1.2E-01	Dtx4
ENSMUSG00000035295	2.61	0.80	9.1E-03	4.1E-02	-1.38	-0.30	1.7E-01	3.4E-01	-1.06	-0.24	2.9E-01	1.0E+00	-2.69	-1.10	7.2E-03	1.2E-01	Wdr38
ENSMUSG00000021453	-5.04	-0.77	4.7E-07	9.7E-06	-1.61	-0.25	1.1E-01	2.5E-01	0.30	0.06	7.6E-01	1.0E+00	2.69	0.52	7.2E-03	1.2E-01	Gadd45g
ENSMUSG00000019947	4.27	0.47	2.0E-05	2.5E-04	6.48	0.79	9.2E-11	3.9E-09	-0.24	-0.04	8.1E-01	1.0E+00	2.68	0.32	7.3E-03	1.2E-01	Arid5b
ENSMUSG00000020388	-2.51	-0.28	1.2E-02	5.1E-02	1.05	0.10	2.9E-01	4.9E-01	-0.42	-0.06	6.7E-01	1.0E+00	2.68	0.38	7.3E-03	1.2E-01	Pdlim4
ENSMUSG00000067825	2.37	0.18	1.8E-02	6.9E-02	-0.80	-0.06	4.2E-01	6.2E-01	-0.06	-0.01	9.5E-01	1.0E+00	-2.68	-0.24	7.3E-03	1.2E-01	Pex26
ENSMUSG00000109881	2.02	0.71	4.4E-02	1.3E-01	-1.26	-0.37	2.1E-01	3.9E-01	-2.13	-0.65	3.4E-02	1.0E+00	-2.69	-1.08	7.2E-03	1.2E-01	Gm45507
ENSMUSG00000028407	1.97	0.45	4.9E-02	1.4E-01	-1.91	-0.37	5.6E-02	1.5E-01	-1.78	-0.38	7.4E-02	1.0E+00	-2.68	-0.83	7.3E-03	1.2E-01	Smim27
ENSMUSG00000078578	-0.92	-0.09	3.6E-01	5.6E-01	1.22	0.13	2.2E-01	4.1E-01	0.07	0.01	9.4E-01	1.0E+00	2.69	0.22	7.2E-03	1.2E-01	Ube2d3
ENSMUSG00000066232	0.13	0.01	9.0E-01	9.5E-01	2.26	0.23	2.4E-02	8.1E-02	-0.11	-0.01	9.1E-01	1.0E+00	2.69	0.22	7.2E-03	1.2E-01	Ipo7
ENSMUSG00000053004	0.03	0.01	9.7E-01	9.9E-01	2.94	0.46	3.3E-03	1.7E-02	0.20	0.04	8.4E-01	1.0E+00	2.69	0.46	7.2E-03	1.2E-01	Hrh1
ENSMUSG00000037239	-3.45	-0.36	5.5E-04	4.2E-03	0.08	0.01	9.3E-01	9.7E-01	-3.41	-0.32	6.4E-04	1.0E+00	2.68	0.38	7.3E-03	1.2E-01	Spred3
ENSMUSG00000042010	-1.71	-0.25	8.8E-02	2.2E-01	1.86	0.31	6.2E-02	1.7E-01	0.95	0.17	3.4E-01	1.0E+00	2.68	0.56	7.3E-03	1.2E-01	Acacb
ENSMUSG00000034472	-4.76	-1.20	2.0E-06	3.4E-05	-10.99	-2.02	4.5E-28	2.3E-25	-1.13	-0.22	2.6E-01	1.0E+00	-2.68	-0.81	7.4E-03	1.2E-01	Rasd2
ENSMUSG00000038126	2.67	0.24	7.6E-03	3.6E-02	0.06	0.01	9.5E-01	9.8E-01	1.58	0.17	1.1E-01	1.0E+00	-2.68	-0.23	7.4E-03	1.2E-01	Mphosph9
ENSMUSG00000001943	-2.33	-0.36	2.0E-02	7.4E-02	-5.12	-0.97	3.0E-07	5.8E-06	-0.57	-0.11	5.7E-01	1.0E+00	-2.68	-0.61	7.4E-03	1.2E-01	Vsig2
ENSMUSG00000021113	2.83	0.21	4.7E-03	2.4E-02	5.44	0.44	5.2E-08	1.2E-06	0.15	0.02	8.8E-01	1.0E+00	2.68	0.23	7.4E-03	1.2E-01	Snapc1
ENSMUSG00000021903	-0.81	-0.16	4.2E-01	6.2E-01	2.45	0.59	1.4E-02	5.5E-02	1.80	0.39	7.3E-02	1.0E+00	2.68	0.75	7.4E-03	1.2E-01	Galnt15
ENSMUSG00000075592	0.04	0.01	9.7E-01	9.9E-01	3.02	0.75	2.5E-03	1.3E-02	-0.05	-0.01	9.6E-01	1.0E+00	2.68	0.74	7.4E-03	1.2E-01	Nynrin
ENSMUSG00000004610	1.09	0.21	2.7E-01	4.7E-01	-2.24	-0.45	2.5E-02	8.5E-02	-0.22	-0.05	8.3E-01	1.0E+00	-2.68	-0.66	7.5E-03	1.2E-01	Etfb
ENSMUSG00000042671	-2.49	-0.31	1.3E-02	5.4E-02	-5.81	-0.63	6.2E-09	1.8E-07	-1.25	-0.16	2.1E-01	1.0E+00	-2.67	-0.32	7.5E-03	1.2E-01	Rgs8
ENSMUSG00000024553	-2.51	-0.72	1.2E-02	5.0E-02	1.61	0.53	1.1E-01	2.5E-01	-0.09	-0.03	9.2E-01	1.0E+00	2.67	1.25	7.5E-03	1.2E-01	Galr1
ENSMUSG00000037703	-5.68	-0.73	1.4E-08	4.2E-07	-8.63	-1.15	6.3E-18	8.8E-16	-1.02	-0.14	3.1E-01	1.0E+00	-2.67	-0.42	7.5E-03	1.2E-01	Lzts3
ENSMUSG00000028451	3.78	1.21	1.6E-04	1.5E-03	0.39	0.11	7.0E-01	8.3E-01	-1.37	-0.42	1.7E-01	1.0E+00	-2.67	-1.10	7.5E-03	1.2E-01	1700022I11Rik
ENSMUSG00000105868	3.44	1.04	5.8E-04	4.4E-03	0.18	0.04	8.6E-01	9.3E-01	-0.39	-0.11	7.0E-01	1.0E+00	-2.67	-1.00	7.5E-03	1.2E-01	Gm43766
ENSMUSG00000030589	1.18	0.33	2.4E-01	4.3E-01	-2.56	-0.63	1.1E-02	4.3E-02	-0.96	-0.27	3.4E-01	1.0E+00	-2.67	-0.96	7.5E-03	1.2E-01	Rasgrp4
ENSMUSG00000038530	-5.59	-1.37	2.2E-08	6.4E-07	-9.50	-1.94	2.0E-21	4.9E-19	-1.25	-0.26	2.1E-01	1.0E+00	-2.67	-0.57	7.6E-03	1.2E-01	Rgs4
ENSMUSG00000025870	3.92	0.50	8.8E-05	9.1E-04	5.89	1.00	3.9E-09	1.2E-07	-0.24	-0.04	8.1E-01	1.0E+00	2.67	0.50	7.6E-03	1.2E-01	Arl10
ENSMUSG00000037860	3.14	0.44	1.7E-03	1.1E-02	0.61	0.09	5.4E-01	7.2E-01	2.21	0.36	2.7E-02	1.0E+00	-2.67	-0.35	7.6E-03	1.2E-01	Aim2
ENSMUSG00000064247	-2.11	-0.32	3.5E-02	1.1E-01	-4.27	-0.63	2.0E-05	2.2E-04	-1.34	-0.24	1.8E-01	1.0E+00	-2.67	-0.31	7.6E-03	1.2E-01	Plcxd1
ENSMUSG00000036480	-2.04	-0.52	4.1E-02	1.3E-01	-5.03	-1.39	5.0E-07	9.1E-06	-1.06	-0.31	2.9E-01	1.0E+00	-2.67	-0.87	7.6E-03	1.2E-01	Prss56
ENSMUSG00000042451	1.23	0.38	2.2E-01	4.1E-01	-2.30	-0.68	2.2E-02	7.5E-02	-1.07	-0.33	2.8E-01	1.0E+00	-2.67	-1.06	7.6E-03	1.2E-01	Mybph
ENSMUSG00000027248	-1.18	-0.17	2.4E-01	4.3E-01	0.82	0.13	4.1E-01	6.1E-01	-1.46	-0.25	1.5E-01	1.0E+00	2.67	0.30	7.6E-03	1.2E-01	Pdia3
ENSMUSG00000006218	-1.09	-0.29	2.8E-01	4.8E-01	2.57	0.71	1.0E-02	4.2E-02	0.58	0.17	5.6E-01	1.0E+00	2.67	1.00	7.6E-03	1.2E-01	Fam131c
ENSMUSG00000047502	1.27	0.17	2.0E-01	3.9E-01	-2.01	-0.29	4.5E-02	1.3E-01	1.03	0.16	3.1E-01	1.0E+00	-2.67	-0.45	7.6E-03	1.2E-01	Mroh7
ENSMUSG00000032702	-1.05	-0.09	2.9E-01	5.0E-01	2.31	0.23	2.1E-02	7.3E-02	-0.72	-0.08	4.7E-01	1.0E+00	2.67	0.32	7.6E-03	1.2E-01	Kank1
ENSMUSG00000020227	2.51	0.60	1.2E-02	5.1E-02	-0.03	-0.01	9.7E-01	9.9E-01	0.84	0.28	4.0E-01	1.0E+00	-2.67	-0.60	7.6E-03	1.2E-01	Irak3
ENSMUSG00000005892	-5.89	-1.28	3.9E-09	1.4E-07	1.57	0.90	1.2E-01	2.6E-01	0.42	0.10	6.7E-01	1.0E+00	2.67	2.17	7.6E-03	1.2E-01	Trh
ENSMUSG00000014956	-3.27	-0.36	1.1E-03	7.5E-03	-1.08	-0.13	2.8E-01	4.8E-01	0.58	0.08	5.6E-01	1.0E+00	2.67	0.23	7.7E-03	1.2E-01	Ppp1cb
ENSMUSG00000096205	2.77	2.04	5.5E-03	2.8E-02	-1.08	-0.47	2.8E-01	4.8E-01	-1.43	-0.67	1.5E-01	1.0E+00	-2.67	-2.51	7.7E-03	1.2E-01	Gm22068
ENSMUSG00000053819	0.37	0.11	7.1E-01	8.4E-01	2.84	0.68	4.4E-03	2.1E-02	0.52	0.20	6.0E-01	1.0E+00	2.66	0.57	7.7E-03	1.2E-01	Camk2d
ENSMUSG00000033411	-0.02	0.00	9.8E-01	9.9E-01	2.15	0.22	3.1E-02	1.0E-01	1.59	0.20	1.1E-01	1.0E+00	2.66	0.23	7.7E-03	1.2E-01	Ctdspl2
ENSMUSG00000031910	-2.43	-0.31	1.5E-02	6.1E-02	-7.18	-0.84	6.9E-13	4.4E-11	-0.20	-0.03	8.4E-01	1.0E+00	-2.66	-0.54	7.7E-03	1.2E-01	Has3
ENSMUSG00000042557	3.01	0.25	2.6E-03	1.6E-02	-0.11	-0.01	9.1E-01	9.6E-01	1.13	0.11	2.6E-01	1.0E+00	-2.66	-0.26	7.7E-03	1.2E-01	Sin3a
ENSMUSG00000035413	2.38	0.34	1.7E-02	6.7E-02	-1.03	-0.15	3.0E-01	5.0E-01	-0.06	-0.01	9.5E-01	1.0E+00	-2.66	-0.48	7.7E-03	1.2E-01	Tmem98
ENSMUSG00000017697	1.20	0.38	2.3E-01	4.2E-01	4.49	1.32	7.2E-06	9.4E-05	0.57	0.25	5.7E-01	1.0E+00	2.66	0.94	7.7E-03	1.2E-01	Ada
ENSMUSG00000022698	-1.74	-0.19	8.2E-02	2.1E-01	0.68	0.09	5.0E-01	6.8E-01	0.33	0.05	7.4E-01	1.0E+00	2.66	0.28	7.8E-03	1.2E-01	Naa50
ENSMUSG00000104002	0.91	0.21	3.6E-01	5.7E-01	-2.61	-0.55	9.1E-03	3.8E-02	-1.31	-0.30	1.9E-01	1.0E+00	-2.66	-0.77	7.8E-03	1.2E-01	Gm38336
ENSMUSG00000030125	-0.99	-0.41	3.2E-01	5.3E-01	1.17	0.60	2.4E-01	4.3E-01	0.36	0.24	7.2E-01	1.0E+00	2.66	1.01	7.8E-03	1.3E-01	Lrrc23
ENSMUSG00000053153	-0.28	-0.12	7.8E-01	8.8E-01	1.89	0.76	5.8E-02	1.6E-01	1.64	0.80	1.0E-01	1.0E+00	2.66	0.88	7.8E-03	1.3E-01	Spag16
ENSMUSG00000024425	1.60	0.14	1.1E-01	2.6E-01	4.38	0.45	1.2E-05	1.5E-04	0.36	0.04	7.2E-01	1.0E+00	2.66	0.31	7.9E-03	1.3E-01	Ndfip1
ENSMUSG00000069045	0.95	0.10	3.4E-01	5.4E-01	3.15	0.39	1.6E-03	9.3E-03	0.83	0.12	4.1E-01	1.0E+00	2.66	0.29	7.9E-03	1.3E-01	Ddx3y
ENSMUSG00000091537	0.15	0.02	8.8E-01	9.4E-01	-2.40	-0.24	1.7E-02	6.1E-02	-1.35	-0.16	1.8E-01	1.0E+00	-2.66	-0.25	7.9E-03	1.3E-01	Tma7
ENSMUSG00000110656	1.87	0.30	6.1E-02	1.7E-01	-0.91	-0.15	3.6E-01	5.6E-01	0.64	0.14	5.2E-01	1.0E+00	-2.66	-0.45	7.9E-03	1.3E-01	Gm20735
ENSMUSG00000018189	-0.94	-0.09	3.5E-01	5.5E-01	2.03	0.19	4.3E-02	1.3E-01	0.11	0.01	9.1E-01	1.0E+00	2.66	0.29	7.9E-03	1.3E-01	Uchl5
ENSMUSG00000014907	-1.91	-0.24	5.6E-02	1.6E-01	0.51	0.06	6.1E-01	7.7E-01	1.43	0.22	1.5E-01	1.0E+00	2.66	0.30	7.9E-03	1.3E-01	Naf1
ENSMUSG00000018830	-0.51	-0.10	6.1E-01	7.7E-01	-3.52	-0.66	4.3E-04	3.1E-03	0.15	0.03	8.8E-01	1.0E+00	-2.66	-0.56	7.9E-03	1.3E-01	Myh11
ENSMUSG00000038365	4.39	0.34	1.1E-05	1.5E-04	1.81	0.13	7.1E-02	1.8E-01	-0.84	-0.08	4.0E-01	1.0E+00	-2.66	-0.21	7.9E-03	1.3E-01	Fbxo25
ENSMUSG00000041468	-3.99	-0.42	6.7E-05	7.2E-04	-7.31	-0.78	2.7E-13	1.8E-11	0.71	0.09	4.8E-01	1.0E+00	-2.66	-0.35	7.9E-03	1.3E-01	Gpr12
ENSMUSG00000000959	3.40	0.23	6.8E-04	5.0E-03	0.29	0.02	7.7E-01	8.8E-01	-0.46	-0.04	6.5E-01	1.0E+00	-2.65	-0.21	8.0E-03	1.3E-01	Oxa1l
ENSMUSG00000079641	-2.49	-0.26	1.3E-02	5.3E-02	0.13	0.02	8.9E-01	9.5E-01	-0.47	-0.07	6.4E-01	1.0E+00	2.65	0.28	8.0E-03	1.3E-01	Rpl39
ENSMUSG00000024109	-1.20	-0.11	2.3E-01	4.3E-01	1.44	0.13	1.5E-01	3.1E-01	0.74	0.08	4.6E-01	1.0E+00	2.65	0.24	8.0E-03	1.3E-01	Nrxn1
ENSMUSG00000023011	2.99	0.34	2.8E-03	1.6E-02	5.21	0.57	1.9E-07	3.8E-06	0.19	0.03	8.5E-01	1.0E+00	2.65	0.23	8.1E-03	1.3E-01	Faim2
ENSMUSG00000085731	1.48	0.53	1.4E-01	3.0E-01	-2.55	-0.82	1.1E-02	4.3E-02	-0.67	-0.25	5.0E-01	1.0E+00	-2.65	-1.35	8.1E-03	1.3E-01	Gm16229
ENSMUSG00000000439	2.67	0.22	7.6E-03	3.6E-02	-0.98	-0.08	3.3E-01	5.3E-01	-0.63	-0.06	5.3E-01	1.0E+00	-2.65	-0.30	8.1E-03	1.3E-01	Mkrn2
ENSMUSG00000036913	-0.58	-0.11	5.6E-01	7.4E-01	2.60	0.47	9.2E-03	3.8E-02	0.17	0.04	8.6E-01	1.0E+00	2.65	0.58	8.1E-03	1.3E-01	Trim67
ENSMUSG00000033594	-6.38	-1.00	1.8E-10	8.4E-09	-8.83	-1.50	1.0E-18	1.6E-16	-0.93	-0.16	3.5E-01	1.0E+00	-2.65	-0.50	8.1E-03	1.3E-01	Spata2l
ENSMUSG00000002679	2.21	0.23	2.7E-02	9.3E-02	-0.32	-0.03	7.5E-01	8.7E-01	-0.74	-0.10	4.6E-01	1.0E+00	-2.65	-0.26	8.1E-03	1.3E-01	Med6
ENSMUSG00000015396	0.94	0.18	3.5E-01	5.5E-01	4.97	1.20	6.8E-07	1.2E-05	0.52	0.11	6.0E-01	1.0E+00	2.65	1.02	8.1E-03	1.3E-01	Cd83
ENSMUSG00000042581	-0.17	-0.05	8.6E-01	9.3E-01	2.38	0.73	1.7E-02	6.3E-02	0.91	0.33	3.7E-01	1.0E+00	2.65	0.78	8.1E-03	1.3E-01	Thsd7b
ENSMUSG00000045763	0.00	0.00	1.0E+00	1.0E+00	2.81	0.54	5.0E-03	2.3E-02	0.29	0.06	7.7E-01	1.0E+00	2.65	0.54	8.1E-03	1.3E-01	Basp1
ENSMUSG00000044033	-0.14	-0.02	8.9E-01	9.4E-01	2.20	0.29	2.8E-02	9.1E-02	0.68	0.11	5.0E-01	1.0E+00	2.65	0.31	8.1E-03	1.3E-01	Ccdc141
ENSMUSG00000063704	0.87	0.39	3.9E-01	5.9E-01	2.83	1.24	4.7E-03	2.2E-02	0.80	0.47	4.3E-01	1.0E+00	2.64	0.86	8.2E-03	1.3E-01	Mapk15
ENSMUSG00000032997	-4.61	-0.36	4.0E-06	6.4E-05	-0.32	-0.03	7.5E-01	8.7E-01	-0.82	-0.07	4.1E-01	1.0E+00	2.64	0.33	8.2E-03	1.3E-01	Chpf
ENSMUSG00000031328	-2.54	-0.40	1.1E-02	4.7E-02	-5.11	-0.76	3.2E-07	6.1E-06	-1.39	-0.24	1.7E-01	1.0E+00	-2.64	-0.36	8.2E-03	1.3E-01	Flna
ENSMUSG00000034673	-4.07	-0.29	4.7E-05	5.3E-04	-6.99	-0.50	2.7E-12	1.5E-10	-0.06	-0.01	9.5E-01	1.0E+00	-2.64	-0.20	8.2E-03	1.3E-01	Pbx2
ENSMUSG00000034903	1.98	0.20	4.8E-02	1.4E-01	-1.33	-0.14	1.9E-01	3.6E-01	0.90	0.11	3.7E-01	1.0E+00	-2.64	-0.33	8.3E-03	1.3E-01	Cobll1
ENSMUSG00000015659	4.13	0.41	3.7E-05	4.3E-04	1.86	0.19	6.3E-02	1.7E-01	0.35	0.05	7.3E-01	1.0E+00	-2.64	-0.23	8.3E-03	1.3E-01	Serac1
ENSMUSG00000045875	-4.47	-0.81	8.0E-06	1.1E-04	-1.83	-0.31	6.7E-02	1.8E-01	1.37	0.27	1.7E-01	1.0E+00	2.64	0.51	8.3E-03	1.3E-01	Adra1a
ENSMUSG00000005447	2.63	0.60	8.5E-03	3.9E-02	5.11	1.18	3.2E-07	6.1E-06	0.19	0.05	8.5E-01	1.0E+00	2.64	0.58	8.3E-03	1.3E-01	Pafah1b3
ENSMUSG00000022488	-3.70	-0.34	2.2E-04	2.0E-03	-6.45	-0.59	1.1E-10	4.7E-09	-0.29	-0.03	7.7E-01	1.0E+00	-2.64	-0.25	8.3E-03	1.3E-01	Nckap1l
ENSMUSG00000029123	-2.20	-0.79	2.8E-02	9.6E-02	1.00	0.52	3.2E-01	5.2E-01	0.51	0.21	6.1E-01	1.0E+00	2.64	1.31	8.4E-03	1.3E-01	Stk32b
ENSMUSG00000056854	1.04	0.13	3.0E-01	5.0E-01	-1.58	-0.19	1.2E-01	2.6E-01	0.31	0.05	7.6E-01	1.0E+00	-2.64	-0.32	8.4E-03	1.3E-01	Pou3f4
ENSMUSG00000033610	-3.24	-0.34	1.2E-03	8.2E-03	-0.38	-0.04	7.1E-01	8.4E-01	0.40	0.05	6.9E-01	1.0E+00	2.64	0.31	8.4E-03	1.3E-01	Pank1
ENSMUSG00000041695	-1.97	-0.30	4.9E-02	1.4E-01	-4.56	-0.76	5.2E-06	7.1E-05	-0.34	-0.06	7.3E-01	1.0E+00	-2.64	-0.45	8.4E-03	1.3E-01	Kcnj2
ENSMUSG00000026360	-2.12	-0.58	3.4E-02	1.1E-01	-3.55	-0.81	3.9E-04	2.8E-03	-0.74	-0.28	4.6E-01	1.0E+00	-2.64	-0.23	8.4E-03	1.3E-01	Rgs2
ENSMUSG00000041794	-4.91	-0.48	9.2E-07	1.7E-05	-0.59	-0.07	5.5E-01	7.3E-01	0.63	0.07	5.3E-01	1.0E+00	2.63	0.41	8.5E-03	1.3E-01	Myrip
ENSMUSG00000054715	2.19	0.24	2.9E-02	9.7E-02	-0.39	-0.04	7.0E-01	8.3E-01	0.07	0.01	9.4E-01	1.0E+00	-2.63	-0.28	8.5E-03	1.3E-01	Zscan22
ENSMUSG00000102411	-2.58	-0.50	1.0E-02	4.4E-02	-0.10	-0.02	9.2E-01	9.6E-01	1.94	0.41	5.3E-02	1.0E+00	2.63	0.48	8.5E-03	1.3E-01	Gm36936
ENSMUSG00000039257	-4.81	-0.70	1.5E-06	2.7E-05	-2.12	-0.32	3.4E-02	1.1E-01	0.28	0.05	7.8E-01	1.0E+00	2.63	0.38	8.5E-03	1.3E-01	Vstm2b
ENSMUSG00000079003	-4.36	-0.44	1.3E-05	1.7E-04	-6.78	-0.72	1.2E-11	6.2E-10	-0.18	-0.02	8.6E-01	1.0E+00	-2.63	-0.27	8.6E-03	1.3E-01	Samd1
ENSMUSG00000117011	3.66	0.46	2.5E-04	2.2E-03	1.27	0.17	2.1E-01	3.9E-01	-0.74	-0.12	4.6E-01	1.0E+00	-2.62	-0.29	8.7E-03	1.3E-01
ENSMUSG00000041264	3.11	0.39	1.9E-03	1.2E-02	1.59	0.20	1.1E-01	2.6E-01	-0.52	-0.08	6.0E-01	1.0E+00	-2.62	-0.19	8.7E-03	1.3E-01	Uspl1
ENSMUSG00000105709	3.11	0.76	1.9E-03	1.2E-02	-0.04	-0.01	9.7E-01	9.9E-01	-2.06	-0.55	3.9E-02	1.0E+00	-2.62	-0.77	8.7E-03	1.3E-01	Gm42723
ENSMUSG00000096206	2.63	1.98	8.6E-03	3.9E-02	-1.56	-0.62	1.2E-01	2.7E-01	-1.10	-0.50	2.7E-01	1.0E+00	-2.63	-2.61	8.6E-03	1.3E-01	Gm22317
ENSMUSG00000040703	-2.58	-0.81	9.8E-03	4.4E-02	-4.84	-1.25	1.3E-06	2.1E-05	-1.41	-0.53	1.6E-01	1.0E+00	-2.63	-0.43	8.6E-03	1.3E-01	Cyp2s1
ENSMUSG00000045744	2.52	0.80	1.2E-02	5.0E-02	-1.11	-0.34	2.7E-01	4.6E-01	-0.16	-0.06	8.7E-01	1.0E+00	-2.63	-1.15	8.7E-03	1.3E-01	Bricd5
ENSMUSG00000105810	2.07	0.54	3.9E-02	1.2E-01	-0.88	-0.24	3.8E-01	5.8E-01	-0.43	-0.16	6.7E-01	1.0E+00	-2.62	-0.79	8.7E-03	1.3E-01	Gm43435
ENSMUSG00000055639	-2.05	-0.40	4.0E-02	1.2E-01	-4.98	-0.89	6.3E-07	1.1E-05	0.91	0.19	3.6E-01	1.0E+00	-2.62	-0.49	8.7E-03	1.3E-01	Dach1
ENSMUSG00000012819	-1.97	-0.54	4.9E-02	1.4E-01	1.83	0.43	6.7E-02	1.8E-01	0.26	0.08	7.9E-01	1.0E+00	2.62	0.97	8.7E-03	1.3E-01	Cdh23
ENSMUSG00000058546	1.70	0.28	8.9E-02	2.2E-01	-0.74	-0.14	4.6E-01	6.5E-01	-1.40	-0.27	1.6E-01	1.0E+00	-2.63	-0.42	8.6E-03	1.3E-01	Rpl23a
ENSMUSG00000008845	1.61	0.26	1.1E-01	2.5E-01	-1.47	-0.26	1.4E-01	3.0E-01	-0.27	-0.05	7.9E-01	1.0E+00	-2.63	-0.52	8.6E-03	1.3E-01	Cd163
ENSMUSG00000078958	1.42	0.22	1.5E-01	3.2E-01	-1.92	-0.38	5.5E-02	1.5E-01	0.30	0.06	7.7E-01	1.0E+00	-2.62	-0.59	8.7E-03	1.3E-01	Atp6ap1l
ENSMUSG00000027447	-1.42	-0.19	1.6E-01	3.2E-01	-3.54	-0.47	4.0E-04	2.9E-03	-2.24	-0.31	2.5E-02	1.0E+00	-2.63	-0.28	8.6E-03	1.3E-01	Cst3
ENSMUSG00000031381	-1.18	-0.12	2.4E-01	4.3E-01	-4.35	-0.42	1.3E-05	1.6E-04	0.88	0.11	3.8E-01	1.0E+00	-2.63	-0.30	8.6E-03	1.3E-01	Piga
ENSMUSG00000041775	1.13	0.11	2.6E-01	4.6E-01	-2.35	-0.19	1.9E-02	6.7E-02	-0.26	-0.03	8.0E-01	1.0E+00	-2.63	-0.30	8.6E-03	1.3E-01	Mapk1ip1
ENSMUSG00000085139	-1.10	-0.56	2.7E-01	4.7E-01	1.76	1.01	7.8E-02	2.0E-01	0.06	0.04	9.5E-01	1.0E+00	2.63	1.57	8.6E-03	1.3E-01	A730046J19Rik
ENSMUSG00000020334	-1.07	-0.21	2.8E-01	4.9E-01	1.95	0.42	5.1E-02	1.5E-01	1.45	0.32	1.5E-01	1.0E+00	2.63	0.63	8.6E-03	1.3E-01	Slc22a4
ENSMUSG00000020003	-1.02	-0.09	3.1E-01	5.1E-01	1.36	0.12	1.7E-01	3.5E-01	2.17	0.22	3.0E-02	1.0E+00	2.62	0.22	8.7E-03	1.3E-01	Pex7
ENSMUSG00000055531	-0.75	-0.07	4.6E-01	6.5E-01	1.31	0.13	1.9E-01	3.7E-01	0.67	0.09	5.0E-01	1.0E+00	2.63	0.21	8.5E-03	1.3E-01	Cpsf6
ENSMUSG00000022201	0.34	0.02	7.4E-01	8.6E-01	2.95	0.22	3.2E-03	1.6E-02	-0.02	0.00	9.9E-01	1.0E+00	2.63	0.20	8.6E-03	1.3E-01	Zfr
ENSMUSG00000031297	1.33	0.30	1.8E-01	3.6E-01	5.16	1.10	2.4E-07	4.8E-06	0.39	0.09	6.9E-01	1.0E+00	2.62	0.80	8.7E-03	1.3E-01	Slc7a3
ENSMUSG00000038174	0.07	0.01	9.5E-01	9.7E-01	2.06	0.28	3.9E-02	1.2E-01	0.82	0.13	4.1E-01	1.0E+00	2.62	0.27	8.7E-03	1.3E-01	Fam126b
ENSMUSG00000036833	-3.69	-0.42	2.2E-04	2.0E-03	-0.22	-0.02	8.3E-01	9.1E-01	-0.22	-0.03	8.3E-01	1.0E+00	2.62	0.40	8.7E-03	1.3E-01	Pnpla7
ENSMUSG00000051451	-0.61	-0.05	5.4E-01	7.2E-01	2.19	0.22	2.8E-02	9.2E-02	1.19	0.13	2.4E-01	1.0E+00	2.62	0.27	8.8E-03	1.3E-01	Crebzf
ENSMUSG00000031618	4.17	0.39	3.0E-05	3.7E-04	0.61	0.06	5.4E-01	7.2E-01	1.37	0.14	1.7E-01	1.0E+00	-2.62	-0.32	8.8E-03	1.3E-01	Nr3c2
ENSMUSG00000030770	3.74	0.34	1.8E-04	1.7E-03	6.74	0.70	1.6E-11	7.7E-10	-0.27	-0.03	7.9E-01	1.0E+00	2.62	0.36	8.8E-03	1.3E-01	Parva
ENSMUSG00000031530	-3.13	-0.96	1.7E-03	1.1E-02	-1.01	-0.28	3.1E-01	5.1E-01	0.01	0.00	9.9E-01	1.0E+00	2.62	0.68	8.8E-03	1.3E-01	Dusp4
ENSMUSG00000018800	-0.07	-0.01	9.5E-01	9.7E-01	3.27	0.30	1.1E-03	6.7E-03	1.67	0.16	9.6E-02	1.0E+00	2.62	0.31	8.8E-03	1.3E-01	Abca5
ENSMUSG00000048721	-5.16	-0.84	2.4E-07	5.3E-06	-1.32	-0.25	1.9E-01	3.7E-01	-0.75	-0.14	4.5E-01	1.0E+00	2.62	0.59	8.9E-03	1.3E-01	Fndc9
ENSMUSG00000034560	3.84	0.39	1.2E-04	1.2E-03	5.79	0.67	6.9E-09	2.0E-07	1.28	0.17	2.0E-01	1.0E+00	2.61	0.28	8.9E-03	1.3E-01	Washc4
ENSMUSG00000022553	3.84	0.25	1.2E-04	1.2E-03	0.89	0.06	3.7E-01	5.7E-01	-0.23	-0.02	8.2E-01	1.0E+00	-2.62	-0.19	8.8E-03	1.3E-01	Maf1
ENSMUSG00000010476	-1.64	-0.71	1.0E-01	2.4E-01	1.77	0.92	7.8E-02	2.0E-01	1.37	0.66	1.7E-01	1.0E+00	2.62	1.63	8.9E-03	1.3E-01	Ebf3
ENSMUSG00000029447	1.34	0.13	1.8E-01	3.6E-01	3.48	0.35	5.0E-04	3.5E-03	-0.53	-0.07	6.0E-01	1.0E+00	2.62	0.23	8.9E-03	1.3E-01	Cct6a
ENSMUSG00000091390	1.27	0.43	2.0E-01	3.9E-01	-2.50	-0.69	1.2E-02	4.9E-02	-2.05	-0.58	4.0E-02	1.0E+00	-2.62	-1.13	8.8E-03	1.3E-01	Gm17168
ENSMUSG00000098097	1.08	0.26	2.8E-01	4.8E-01	-1.98	-0.48	4.8E-02	1.4E-01	0.60	0.17	5.5E-01	1.0E+00	-2.62	-0.73	8.9E-03	1.3E-01	6530403H02Rik
ENSMUSG00000087461	1.03	0.16	3.0E-01	5.1E-01	-2.14	-0.34	3.3E-02	1.0E-01	1.30	0.26	1.9E-01	1.0E+00	-2.62	-0.50	8.9E-03	1.3E-01	C230014O12Rik
ENSMUSG00000043923	0.93	0.10	3.5E-01	5.6E-01	-1.77	-0.18	7.6E-02	1.9E-01	-0.27	-0.04	7.9E-01	1.0E+00	-2.62	-0.27	8.9E-03	1.3E-01	Ccdc84
ENSMUSG00000050919	0.84	0.11	4.0E-01	6.0E-01	-2.13	-0.30	3.3E-02	1.0E-01	-0.51	-0.09	6.1E-01	1.0E+00	-2.62	-0.41	8.9E-03	1.3E-01	Zfp366
ENSMUSG00000023267	-0.46	-0.15	6.4E-01	8.0E-01	2.79	0.78	5.2E-03	2.4E-02	0.10	0.04	9.2E-01	1.0E+00	2.62	0.93	8.9E-03	1.3E-01	Gabrr2
ENSMUSG00000041660	-0.40	-0.13	6.9E-01	8.3E-01	2.99	0.99	2.8E-03	1.5E-02	1.14	0.38	2.5E-01	1.0E+00	2.62	1.12	8.9E-03	1.3E-01	Bbox1
ENSMUSG00000032394	-0.14	-0.04	8.9E-01	9.4E-01	3.11	0.69	1.9E-03	1.1E-02	1.96	0.59	5.0E-02	1.0E+00	2.61	0.73	8.9E-03	1.3E-01	Igdcc3
ENSMUSG00000056820	3.99	0.28	6.7E-05	7.2E-04	0.72	0.05	4.7E-01	6.6E-01	-0.28	-0.03	7.8E-01	1.0E+00	-2.61	-0.22	9.0E-03	1.3E-01	Tsnax
ENSMUSG00000097272	3.30	0.97	9.7E-04	6.8E-03	0.19	0.05	8.5E-01	9.2E-01	-1.38	-0.40	1.7E-01	1.0E+00	-2.61	-0.93	9.0E-03	1.3E-01	Gm26649
ENSMUSG00000112308	3.05	1.25	2.3E-03	1.4E-02	-0.02	-0.01	9.9E-01	9.9E-01	-1.11	-0.46	2.7E-01	1.0E+00	-2.61	-1.26	9.0E-03	1.3E-01	Gm48512
ENSMUSG00000094826	2.55	1.71	1.1E-02	4.7E-02	-1.24	-0.51	2.2E-01	4.0E-01	-2.08	-0.89	3.7E-02	1.0E+00	-2.61	-2.23	9.0E-03	1.3E-01	Gm23804
ENSMUSG00000078875	-0.65	-0.19	5.2E-01	7.0E-01	1.15	0.33	2.5E-01	4.4E-01	0.27	0.09	7.9E-01	1.0E+00	2.61	0.51	9.0E-03	1.3E-01	Gm14419
ENSMUSG00000022661	3.35	0.55	8.2E-04	5.9E-03	5.77	0.98	8.0E-09	2.2E-07	1.24	0.23	2.1E-01	1.0E+00	2.61	0.43	9.0E-03	1.3E-01	Cd200
ENSMUSG00000035521	0.33	0.02	7.5E-01	8.6E-01	-2.52	-0.19	1.2E-02	4.6E-02	-0.89	-0.08	3.7E-01	1.0E+00	-2.61	-0.21	9.0E-03	1.3E-01	Gnptg
ENSMUSG00000097666	-3.18	-0.74	1.5E-03	9.7E-03	-6.13	-1.63	8.7E-10	3.0E-08	0.31	0.08	7.6E-01	1.0E+00	-2.61	-0.88	9.0E-03	1.3E-01	A330094K24Rik
ENSMUSG00000024851	1.37	0.09	1.7E-01	3.5E-01	3.71	0.28	2.1E-04	1.7E-03	0.92	0.09	3.6E-01	1.0E+00	2.61	0.18	9.1E-03	1.3E-01	Pitpnm1
ENSMUSG00000039552	0.74	0.25	4.6E-01	6.5E-01	2.33	1.01	2.0E-02	7.0E-02	0.57	0.25	5.7E-01	1.0E+00	2.61	0.76	9.1E-03	1.3E-01	Rsph4a
ENSMUSG00000021794	-3.01	-0.20	2.6E-03	1.6E-02	0.44	0.03	6.6E-01	8.1E-01	1.15	0.09	2.5E-01	1.0E+00	2.61	0.24	9.1E-03	1.3E-01	Glud1
ENSMUSG00000050121	-0.14	-0.03	8.9E-01	9.5E-01	-2.41	-0.50	1.6E-02	5.9E-02	-0.04	-0.01	9.7E-01	1.0E+00	-2.61	-0.47	9.1E-03	1.3E-01	Opalin
ENSMUSG00000031255	-2.35	-1.45	1.9E-02	7.1E-02	1.26	0.91	2.1E-01	3.9E-01	-0.02	-0.02	9.8E-01	1.0E+00	2.61	2.36	9.1E-03	1.3E-01	Sytl4
ENSMUSG00000022096	-4.47	-0.55	7.7E-06	1.1E-04	-1.19	-0.16	2.3E-01	4.2E-01	-0.16	-0.02	8.8E-01	1.0E+00	2.60	0.40	9.2E-03	1.3E-01	Hr
ENSMUSG00000006522	-2.31	-0.86	2.1E-02	7.6E-02	0.64	0.28	5.2E-01	7.0E-01	0.98	0.47	3.3E-01	1.0E+00	2.60	1.13	9.2E-03	1.3E-01	Itih3
ENSMUSG00000032601	1.56	0.17	1.2E-01	2.7E-01	4.04	0.53	5.3E-05	5.2E-04	0.45	0.07	6.5E-01	1.0E+00	2.60	0.36	9.2E-03	1.3E-01	Prkar2a
ENSMUSG00000087094	0.84	0.27	4.0E-01	6.0E-01	-1.56	-0.52	1.2E-01	2.7E-01	-0.48	-0.21	6.3E-01	1.0E+00	-2.61	-0.79	9.2E-03	1.3E-01	Gm13093
ENSMUSG00000071550	0.33	0.10	7.4E-01	8.6E-01	2.05	0.83	4.0E-02	1.2E-01	1.71	0.61	8.8E-02	1.0E+00	2.60	0.73	9.2E-03	1.3E-01	Cfap44
ENSMUSG00000026058	-0.11	-0.02	9.1E-01	9.6E-01	2.10	0.35	3.6E-02	1.1E-01	1.13	0.22	2.6E-01	1.0E+00	2.60	0.36	9.2E-03	1.3E-01	Khdrbs2
ENSMUSG00000019726	-0.04	0.00	9.7E-01	9.9E-01	-3.45	-0.26	5.5E-04	3.8E-03	-0.39	-0.04	7.0E-01	1.0E+00	-2.60	-0.26	9.2E-03	1.3E-01	Lyst
ENSMUSG00000020267	-0.68	-0.06	4.9E-01	6.8E-01	2.51	0.26	1.2E-02	4.7E-02	0.05	0.01	9.6E-01	1.0E+00	2.60	0.32	9.3E-03	1.3E-01	Hint1
ENSMUSG00000019970	-3.45	-0.44	5.7E-04	4.4E-03	0.12	0.02	9.1E-01	9.5E-01	1.96	0.29	5.1E-02	1.0E+00	2.60	0.47	9.3E-03	1.3E-01	Sgk1
ENSMUSG00000024096	0.74	0.06	4.6E-01	6.5E-01	3.35	0.30	8.2E-04	5.3E-03	-0.56	-0.06	5.7E-01	1.0E+00	2.60	0.24	9.3E-03	1.3E-01	Ralbp1
ENSMUSG00000068580	-0.28	-0.02	7.8E-01	8.8E-01	-3.32	-0.25	9.0E-04	5.7E-03	0.36	0.04	7.2E-01	1.0E+00	-2.60	-0.23	9.3E-03	1.3E-01	Zfyve19
ENSMUSG00000017760	0.70	0.05	4.8E-01	6.7E-01	-2.38	-0.18	1.7E-02	6.3E-02	-0.55	-0.05	5.8E-01	1.0E+00	-2.60	-0.23	9.3E-03	1.3E-01	Ctsa
ENSMUSG00000097518	2.06	0.83	4.0E-02	1.2E-01	-1.35	-0.55	1.8E-01	3.5E-01	-2.09	-0.77	3.6E-02	1.0E+00	-2.60	-1.39	9.3E-03	1.3E-01	Gm26694
ENSMUSG00000116243	-3.98	-1.20	7.0E-05	7.5E-04	-6.96	-2.46	3.5E-12	2.0E-10	1.77	0.52	7.7E-02	1.0E+00	-2.60	-1.25	9.4E-03	1.3E-01	Gm49552
ENSMUSG00000082229	3.65	0.38	2.6E-04	2.2E-03	5.34	0.61	9.3E-08	2.0E-06	0.36	0.05	7.2E-01	1.0E+00	2.60	0.23	9.4E-03	1.3E-01	Nap1l2
ENSMUSG00000054958	-2.23	-0.51	2.6E-02	9.0E-02	0.90	0.19	3.7E-01	5.6E-01	-0.71	-0.20	4.8E-01	1.0E+00	2.60	0.70	9.4E-03	1.3E-01	Nt5c1a
ENSMUSG00000024033	-1.57	-0.37	1.2E-01	2.7E-01	1.54	0.40	1.2E-01	2.7E-01	0.95	0.26	3.4E-01	1.0E+00	2.60	0.77	9.4E-03	1.3E-01	Rsph1
ENSMUSG00000021624	0.21	0.03	8.3E-01	9.1E-01	-3.05	-0.49	2.3E-03	1.2E-02	0.53	0.10	5.9E-01	1.0E+00	-2.60	-0.52	9.4E-03	1.3E-01	Cd180
ENSMUSG00000054556	-0.49	-0.13	6.3E-01	7.8E-01	2.77	0.75	5.6E-03	2.5E-02	0.78	0.27	4.3E-01	1.0E+00	2.60	0.89	9.4E-03	1.3E-01	Gm4876
ENSMUSG00000036915	-7.68	-1.08	1.6E-14	1.6E-12	-0.87	-0.21	3.9E-01	5.8E-01	0.10	0.02	9.2E-01	1.0E+00	2.60	0.88	9.4E-03	1.4E-01	Kirrel2
ENSMUSG00000040385	-5.42	-0.68	6.0E-08	1.5E-06	-7.38	-0.98	1.6E-13	1.1E-11	-1.59	-0.23	1.1E-01	1.0E+00	-2.60	-0.30	9.4E-03	1.4E-01	Ppp1ca
ENSMUSG00000027932	-4.60	-0.79	4.3E-06	6.7E-05	0.19	0.04	8.5E-01	9.2E-01	0.29	0.06	7.7E-01	1.0E+00	2.60	0.83	9.4E-03	1.4E-01	Slc27a3
ENSMUSG00000032567	4.44	0.42	8.9E-06	1.3E-04	1.30	0.12	1.9E-01	3.7E-01	0.24	0.03	8.1E-01	1.0E+00	-2.60	-0.29	9.4E-03	1.4E-01	Aste1
ENSMUSG00000046110	1.95	0.64	5.1E-02	1.5E-01	-1.63	-0.44	1.0E-01	2.4E-01	-1.12	-0.33	2.6E-01	1.0E+00	-2.60	-1.08	9.4E-03	1.4E-01	Serinc4
ENSMUSG00000024780	-0.14	-0.01	8.9E-01	9.5E-01	2.86	0.27	4.2E-03	2.0E-02	0.47	0.05	6.4E-01	1.0E+00	2.60	0.28	9.4E-03	1.4E-01	Cdc37l1
ENSMUSG00000029641	-3.94	-1.15	8.2E-05	8.6E-04	0.12	0.04	9.1E-01	9.5E-01	0.22	0.07	8.3E-01	1.0E+00	2.59	1.18	9.5E-03	1.4E-01	Rasl11a
ENSMUSG00000028402	2.02	0.18	4.4E-02	1.3E-01	4.49	0.47	7.3E-06	9.5E-05	-0.51	-0.06	6.1E-01	1.0E+00	2.60	0.29	9.5E-03	1.4E-01	Mpdz
ENSMUSG00000039307	0.25	0.03	8.0E-01	9.0E-01	-1.93	-0.20	5.4E-02	1.5E-01	1.62	0.19	1.1E-01	1.0E+00	-2.59	-0.22	9.5E-03	1.4E-01	Hexdc
ENSMUSG00000034432	3.73	0.23	1.9E-04	1.7E-03	1.05	0.06	2.9E-01	4.9E-01	-1.18	-0.09	2.4E-01	1.0E+00	-2.59	-0.17	9.5E-03	1.4E-01	Cops8
ENSMUSG00000097698	2.19	0.86	2.9E-02	9.7E-02	-1.23	-0.45	2.2E-01	4.0E-01	-0.74	-0.30	4.6E-01	1.0E+00	-2.59	-1.31	9.5E-03	1.4E-01	Gm26906
ENSMUSG00000025499	-5.87	-0.71	4.3E-09	1.5E-07	-7.85	-0.95	4.1E-15	3.8E-13	-1.59	-0.22	1.1E-01	1.0E+00	-2.59	-0.24	9.6E-03	1.4E-01	Hras
ENSMUSG00000015656	0.57	0.09	5.7E-01	7.4E-01	1.76	0.29	7.8E-02	2.0E-01	-1.74	-0.32	8.1E-02	1.0E+00	2.59	0.20	9.6E-03	1.4E-01	Hspa8
ENSMUSG00000054309	-0.57	-0.04	5.7E-01	7.4E-01	-3.35	-0.26	8.1E-04	5.2E-03	0.42	0.04	6.8E-01	1.0E+00	-2.59	-0.21	9.6E-03	1.4E-01	Cpsf3
ENSMUSG00000028080	1.13	0.09	2.6E-01	4.5E-01	-2.78	-0.20	5.5E-03	2.5E-02	0.07	0.01	9.4E-01	1.0E+00	-2.59	-0.28	9.6E-03	1.4E-01	Lrba
ENSMUSG00000047773	-0.39	-0.13	7.0E-01	8.3E-01	2.62	0.90	8.8E-03	3.7E-02	1.44	0.51	1.5E-01	1.0E+00	2.59	1.03	9.6E-03	1.4E-01	Ankfn1
ENSMUSG00000038615	-8.17	-0.35	3.2E-16	4.2E-14	-4.84	-0.21	1.3E-06	2.1E-05	0.16	0.01	8.8E-01	1.0E+00	2.59	0.15	9.7E-03	1.4E-01	Nfe2l1
ENSMUSG00000021497	2.01	0.13	4.5E-02	1.3E-01	4.56	0.29	5.1E-06	7.0E-05	-0.20	-0.02	8.4E-01	1.0E+00	2.59	0.16	9.7E-03	1.4E-01	Txndc15
ENSMUSG00000041245	-0.85	-0.07	4.0E-01	6.0E-01	2.37	0.26	1.8E-02	6.5E-02	1.23	0.13	2.2E-01	1.0E+00	2.59	0.33	9.7E-03	1.4E-01	Wnk3
ENSMUSG00000075270	-0.72	-0.26	4.7E-01	6.6E-01	2.14	0.73	3.2E-02	1.0E-01	1.45	0.56	1.5E-01	1.0E+00	2.59	0.99	9.7E-03	1.4E-01	Pde11a
ENSMUSG00000017929	-0.28	-0.02	7.8E-01	8.8E-01	3.54	0.20	4.0E-04	2.9E-03	-0.32	-0.03	7.5E-01	1.0E+00	2.59	0.23	9.6E-03	1.4E-01	B4galt5
ENSMUSG00000028521	1.10	0.12	2.7E-01	4.7E-01	-1.89	-0.18	5.9E-02	1.6E-01	-0.12	-0.02	9.0E-01	1.0E+00	-2.59	-0.29	9.7E-03	1.4E-01	Slc35d1
ENSMUSG00000056752	0.79	0.26	4.3E-01	6.3E-01	2.83	0.96	4.7E-03	2.2E-02	0.58	0.25	5.6E-01	1.0E+00	2.59	0.70	9.7E-03	1.4E-01	Dnah9
ENSMUSG00000020265	3.90	0.26	9.7E-05	9.9E-04	0.65	0.04	5.1E-01	6.9E-01	0.08	0.01	9.4E-01	1.0E+00	-2.59	-0.22	9.7E-03	1.4E-01	Sumo3
ENSMUSG00000073563	-1.43	-0.12	1.5E-01	3.2E-01	1.26	0.13	2.1E-01	3.9E-01	0.53	0.06	5.9E-01	1.0E+00	2.59	0.25	9.7E-03	1.4E-01	Csnk1g3
ENSMUSG00000090546	1.95	0.55	5.1E-02	1.5E-01	-0.80	-0.19	4.2E-01	6.2E-01	-2.02	-0.53	4.3E-02	1.0E+00	-2.58	-0.75	9.8E-03	1.4E-01	Cdr1
ENSMUSG00000032278	-1.54	-0.33	1.2E-01	2.8E-01	1.22	0.30	2.2E-01	4.1E-01	-0.24	-0.07	8.1E-01	1.0E+00	2.58	0.63	9.8E-03	1.4E-01	Paqr5
ENSMUSG00000027030	-1.59	-0.13	1.1E-01	2.6E-01	1.30	0.11	1.9E-01	3.7E-01	-0.09	-0.01	9.3E-01	1.0E+00	2.58	0.24	9.8E-03	1.4E-01	Stk39
ENSMUSG00000039166	0.87	0.07	3.9E-01	5.9E-01	3.58	0.34	3.4E-04	2.6E-03	1.31	0.14	1.9E-01	1.0E+00	2.58	0.27	9.8E-03	1.4E-01	Akap7
ENSMUSG00000075705	1.90	0.19	5.7E-02	1.6E-01	-1.15	-0.11	2.5E-01	4.4E-01	-2.01	-0.22	4.4E-02	1.0E+00	-2.58	-0.31	9.8E-03	1.4E-01	Msrb1
ENSMUSG00000076617	-1.87	-0.20	6.2E-02	1.7E-01	-4.59	-0.60	4.5E-06	6.3E-05	-0.15	-0.02	8.8E-01	1.0E+00	-2.58	-0.40	9.9E-03	1.4E-01	Ighm
ENSMUSG00000068522	-0.67	-0.16	5.0E-01	6.9E-01	2.68	0.69	7.4E-03	3.2E-02	0.39	0.12	7.0E-01	1.0E+00	2.58	0.85	9.9E-03	1.4E-01	Aard
ENSMUSG00000017386	-0.58	-0.08	5.6E-01	7.4E-01	2.28	0.31	2.3E-02	7.8E-02	-0.44	-0.08	6.6E-01	1.0E+00	2.58	0.39	9.9E-03	1.4E-01	Traf4
ENSMUSG00000082195	-0.09	-0.02	9.3E-01	9.7E-01	2.70	0.54	7.0E-03	3.0E-02	0.50	0.12	6.2E-01	1.0E+00	2.58	0.56	9.8E-03	1.4E-01	Gm13034
ENSMUSG00000047675	-3.41	-0.20	6.5E-04	4.8E-03	-0.52	-0.03	6.0E-01	7.6E-01	-0.31	-0.03	7.5E-01	1.0E+00	2.58	0.17	9.9E-03	1.4E-01	Rps8
ENSMUSG00000036904	-1.37	-0.34	1.7E-01	3.5E-01	1.39	0.29	1.6E-01	3.3E-01	0.73	0.20	4.6E-01	1.0E+00	2.58	0.63	9.9E-03	1.4E-01	Fzd8
ENSMUSG00000035121	1.30	0.32	1.9E-01	3.8E-01	3.96	0.95	7.6E-05	7.2E-04	-0.08	-0.03	9.4E-01	1.0E+00	2.58	0.63	9.9E-03	1.4E-01	Neil2
ENSMUSG00000032511	-0.90	-0.36	3.7E-01	5.7E-01	1.92	0.97	5.5E-02	1.5E-01	0.63	0.35	5.3E-01	1.0E+00	2.58	1.33	9.9E-03	1.4E-01	Scn5a
ENSMUSG00000022234	0.39	0.04	6.9E-01	8.3E-01	2.62	0.25	8.8E-03	3.7E-02	-0.69	-0.08	4.9E-01	1.0E+00	2.58	0.21	9.9E-03	1.4E-01	Cct5
ENSMUSG00000100147	3.50	0.47	4.6E-04	3.6E-03	0.28	0.03	7.8E-01	8.8E-01	0.62	0.08	5.4E-01	1.0E+00	-2.58	-0.43	1.0E-02	1.4E-01	1700047M11Rik
ENSMUSG00000020628	0.04	0.00	9.7E-01	9.9E-01	-3.09	-0.21	2.0E-03	1.1E-02	0.00	0.00	1.0E+00	1.0E+00	-2.58	-0.21	1.0E-02	1.4E-01	Trappc12
ENSMUSG00000105031	1.20	0.28	2.3E-01	4.2E-01	-1.72	-0.38	8.5E-02	2.1E-01	1.15	0.31	2.5E-01	1.0E+00	-2.58	-0.66	1.0E-02	1.4E-01	Gm3511
ENSMUSG00000048562	-1.09	-0.47	2.8E-01	4.8E-01	1.82	0.83	6.8E-02	1.8E-01	0.58	0.29	5.6E-01	1.0E+00	2.58	1.30	1.0E-02	1.4E-01	Sp8
ENSMUSG00000034480	-2.25	-0.22	2.4E-02	8.6E-02	-7.84	-0.55	4.5E-15	4.1E-13	0.30	0.03	7.6E-01	1.0E+00	-2.57	-0.32	1.0E-02	1.4E-01	Diaph2
ENSMUSG00000024664	2.07	0.29	3.9E-02	1.2E-01	4.85	0.61	1.2E-06	2.0E-05	-0.03	0.00	9.8E-01	1.0E+00	2.57	0.32	1.0E-02	1.4E-01	Fads3
ENSMUSG00000026617	0.11	0.01	9.2E-01	9.6E-01	2.49	0.23	1.3E-02	4.9E-02	-0.63	-0.07	5.3E-01	1.0E+00	2.57	0.22	1.0E-02	1.4E-01	Bpnt1
ENSMUSG00000022639	1.93	0.23	5.4E-02	1.5E-01	-1.62	-0.19	1.1E-01	2.5E-01	-0.88	-0.12	3.8E-01	1.0E+00	-2.57	-0.42	1.0E-02	1.4E-01	Dubr
ENSMUSG00000026788	1.21	0.08	2.3E-01	4.2E-01	-2.29	-0.13	2.2E-02	7.6E-02	-0.37	-0.03	7.1E-01	1.0E+00	-2.57	-0.21	1.0E-02	1.4E-01	Zbtb43
ENSMUSG00000049796	-3.82	-2.38	1.4E-04	1.3E-03	-2.41	-0.92	1.6E-02	5.9E-02	0.62	0.37	5.3E-01	1.0E+00	2.57	1.46	1.0E-02	1.4E-01	Crh
ENSMUSG00000044176	3.03	0.43	2.5E-03	1.5E-02	5.83	0.93	5.4E-09	1.6E-07	-0.59	-0.11	5.6E-01	1.0E+00	2.57	0.50	1.0E-02	1.4E-01	Spink10
ENSMUSG00000032299	2.98	0.24	2.8E-03	1.6E-02	-0.20	-0.02	8.4E-01	9.2E-01	-0.60	-0.06	5.5E-01	1.0E+00	-2.57	-0.25	1.0E-02	1.4E-01	Commd4
ENSMUSG00000020380	2.86	0.28	4.3E-03	2.3E-02	0.50	0.05	6.2E-01	7.8E-01	0.99	0.13	3.2E-01	1.0E+00	-2.57	-0.23	1.0E-02	1.4E-01	Rad50
ENSMUSG00000019820	-2.60	-0.27	9.2E-03	4.1E-02	-5.67	-0.53	1.4E-08	3.8E-07	-0.68	-0.08	4.9E-01	1.0E+00	-2.57	-0.25	1.0E-02	1.4E-01	Utrn
ENSMUSG00000114138	2.57	0.70	1.0E-02	4.5E-02	-1.22	-0.27	2.2E-01	4.1E-01	-0.83	-0.20	4.1E-01	1.0E+00	-2.57	-0.97	1.0E-02	1.4E-01	Gm36423
ENSMUSG00000026489	2.52	0.19	1.2E-02	5.0E-02	-0.47	-0.04	6.4E-01	7.9E-01	-0.03	0.00	9.8E-01	1.0E+00	-2.57	-0.23	1.0E-02	1.4E-01	Coq8a
ENSMUSG00000019846	1.25	0.19	2.1E-01	4.0E-01	-2.29	-0.40	2.2E-02	7.6E-02	-0.40	-0.07	6.9E-01	1.0E+00	-2.57	-0.59	1.0E-02	1.4E-01	Lama4
ENSMUSG00000021485	1.02	0.27	3.1E-01	5.1E-01	-2.06	-0.64	4.0E-02	1.2E-01	-0.79	-0.27	4.3E-01	1.0E+00	-2.57	-0.91	1.0E-02	1.4E-01	Mxd3
ENSMUSG00000025903	0.50	0.08	6.1E-01	7.8E-01	2.94	0.44	3.2E-03	1.7E-02	0.64	0.12	5.2E-01	1.0E+00	2.57	0.36	1.0E-02	1.4E-01	Lypla1
ENSMUSG00000014592	-0.27	-0.02	7.9E-01	8.9E-01	2.48	0.28	1.3E-02	5.1E-02	0.90	0.11	3.7E-01	1.0E+00	2.57	0.31	1.0E-02	1.4E-01	Camta1
ENSMUSG00000039671	-8.72	-0.55	2.8E-18	4.8E-16	-6.10	-0.39	1.0E-09	3.5E-08	-0.89	-0.07	3.8E-01	1.0E+00	2.57	0.16	1.0E-02	1.4E-01	Zmynd8
ENSMUSG00000095098	-6.35	-0.73	2.2E-10	9.9E-09	-2.10	-0.30	3.6E-02	1.1E-01	-0.85	-0.12	4.0E-01	1.0E+00	2.57	0.43	1.0E-02	1.4E-01	Ccdc85b
ENSMUSG00000019232	-3.98	-1.51	6.8E-05	7.3E-04	0.05	0.02	9.6E-01	9.8E-01	-0.04	-0.02	9.7E-01	1.0E+00	2.57	1.53	1.0E-02	1.4E-01	Etnppl
ENSMUSG00000021294	-2.26	-0.36	2.4E-02	8.5E-02	0.39	0.06	6.9E-01	8.3E-01	-0.20	-0.04	8.4E-01	1.0E+00	2.57	0.41	1.0E-02	1.4E-01	Kif26a
ENSMUSG00000110711	2.80	1.06	5.1E-03	2.6E-02	-0.40	-0.15	6.9E-01	8.3E-01	-1.87	-0.66	6.1E-02	1.0E+00	-2.57	-1.22	1.0E-02	1.4E-01	Gm45760
ENSMUSG00000107585	-4.07	-0.93	4.8E-05	5.4E-04	-2.19	-0.45	2.9E-02	9.4E-02	0.06	0.01	9.6E-01	1.0E+00	2.56	0.47	1.0E-02	1.4E-01	3300002P13Rik
ENSMUSG00000022723	-3.35	-0.38	8.1E-04	5.8E-03	-6.36	-0.70	2.0E-10	7.9E-09	-0.56	-0.08	5.7E-01	1.0E+00	-2.56	-0.32	1.0E-02	1.4E-01	Crybg3
ENSMUSG00000020717	-4.40	-0.30	1.1E-05	1.5E-04	-7.35	-0.54	2.0E-13	1.3E-11	-0.91	-0.08	3.6E-01	1.0E+00	-2.56	-0.24	1.0E-02	1.4E-01	Pecam1
ENSMUSG00000086228	-2.09	-0.70	3.6E-02	1.2E-01	1.15	0.52	2.5E-01	4.4E-01	0.48	0.17	6.3E-01	1.0E+00	2.56	1.22	1.0E-02	1.4E-01	Ubap1l
ENSMUSG00000005312	-1.35	-0.09	1.8E-01	3.6E-01	0.88	0.06	3.8E-01	5.8E-01	-0.62	-0.06	5.3E-01	1.0E+00	2.56	0.16	1.0E-02	1.4E-01	Ubqln1
ENSMUSG00000036206	-0.87	-0.10	3.8E-01	5.9E-01	1.39	0.16	1.6E-01	3.4E-01	0.36	0.05	7.2E-01	1.0E+00	2.56	0.25	1.0E-02	1.4E-01	Sh3bp4
ENSMUSG00000075225	-0.85	-0.27	3.9E-01	6.0E-01	1.74	0.55	8.2E-02	2.0E-01	1.34	0.50	1.8E-01	1.0E+00	2.56	0.82	1.0E-02	1.4E-01	Ccdc162
ENSMUSG00000024242	-0.81	-0.07	4.2E-01	6.2E-01	2.22	0.20	2.6E-02	8.8E-02	0.70	0.08	4.9E-01	1.0E+00	2.56	0.28	1.0E-02	1.4E-01	Map4k3
ENSMUSG00000033128	0.54	0.04	5.9E-01	7.6E-01	3.95	0.27	7.8E-05	7.3E-04	-1.01	-0.08	3.1E-01	1.0E+00	2.56	0.23	1.0E-02	1.4E-01	Gga1
ENSMUSG00000037904	-0.44	-0.09	6.6E-01	8.1E-01	2.71	0.48	6.7E-03	3.0E-02	-0.97	-0.22	3.3E-01	1.0E+00	2.56	0.57	1.0E-02	1.4E-01	Ankrd9
ENSMUSG00000090008	-0.08	-0.02	9.4E-01	9.7E-01	-3.00	-0.99	2.7E-03	1.4E-02	-1.88	-0.68	6.0E-02	1.0E+00	-2.56	-0.97	1.0E-02	1.4E-01	Gm16111
ENSMUSG00000097605	2.85	1.14	4.4E-03	2.3E-02	-0.74	-0.25	4.6E-01	6.5E-01	-0.87	-0.35	3.9E-01	1.0E+00	-2.56	-1.39	1.1E-02	1.4E-01	9430098F02Rik
ENSMUSG00000028354	1.03	0.06	3.0E-01	5.1E-01	4.35	0.22	1.4E-05	1.7E-04	0.34	0.03	7.3E-01	1.0E+00	2.55	0.17	1.1E-02	1.4E-01	Fmn2
ENSMUSG00000007594	-0.57	-0.13	5.7E-01	7.4E-01	2.02	0.39	4.3E-02	1.3E-01	0.12	0.03	9.0E-01	1.0E+00	2.55	0.52	1.1E-02	1.4E-01	Hapln4
ENSMUSG00000039110	-1.83	-0.49	6.7E-02	1.8E-01	1.38	0.44	1.7E-01	3.4E-01	0.86	0.29	3.9E-01	1.0E+00	2.55	0.93	1.1E-02	1.4E-01	Mycbpap
ENSMUSG00000056023	-1.87	-0.28	6.1E-02	1.7E-01	-5.11	-0.74	3.2E-07	6.1E-06	-0.73	-0.13	4.7E-01	1.0E+00	-2.55	-0.46	1.1E-02	1.4E-01	Gm9989
ENSMUSG00000083695	1.36	0.44	1.7E-01	3.5E-01	4.60	1.46	4.3E-06	6.0E-05	0.77	0.33	4.4E-01	1.0E+00	2.55	1.02	1.1E-02	1.4E-01	Rnf138rt1
ENSMUSG00000042207	5.12	0.32	3.1E-07	6.6E-06	2.64	0.13	8.4E-03	3.5E-02	0.55	0.04	5.8E-01	1.0E+00	-2.55	-0.19	1.1E-02	1.4E-01	Kdm5b
ENSMUSG00000019464	1.71	0.44	8.7E-02	2.2E-01	-1.86	-0.39	6.2E-02	1.7E-01	0.09	0.02	9.3E-01	1.0E+00	-2.55	-0.84	1.1E-02	1.4E-01	Ptger1
ENSMUSG00000015289	2.25	0.23	2.4E-02	8.6E-02	-0.46	-0.05	6.4E-01	8.0E-01	-0.27	-0.04	7.8E-01	1.0E+00	-2.55	-0.27	1.1E-02	1.4E-01	Lage3
ENSMUSG00000037568	-2.61	-0.84	9.2E-03	4.1E-02	0.53	0.15	6.0E-01	7.6E-01	1.40	0.45	1.6E-01	1.0E+00	2.55	0.99	1.1E-02	1.4E-01	Vash2
ENSMUSG00000029718	-0.23	-0.04	8.2E-01	9.1E-01	-3.41	-0.57	6.4E-04	4.3E-03	-0.83	-0.17	4.0E-01	1.0E+00	-2.55	-0.53	1.1E-02	1.4E-01	Pcolce
ENSMUSG00000103975	3.19	1.24	1.4E-03	9.5E-03	0.06	0.02	9.5E-01	9.8E-01	-0.94	-0.45	3.5E-01	1.0E+00	-2.55	-1.23	1.1E-02	1.5E-01	Gm37676
ENSMUSG00000026343	2.81	0.82	4.9E-03	2.5E-02	-0.81	-0.23	4.2E-01	6.1E-01	-1.35	-0.36	1.8E-01	1.0E+00	-2.55	-1.05	1.1E-02	1.5E-01	Gpr39
ENSMUSG00000038256	1.02	0.08	3.1E-01	5.1E-01	3.68	0.29	2.3E-04	1.8E-03	1.15	0.12	2.5E-01	1.0E+00	2.55	0.21	1.1E-02	1.5E-01	Bcl9
ENSMUSG00000002835	3.40	0.69	6.6E-04	4.9E-03	0.26	0.04	7.9E-01	8.9E-01	0.20	0.04	8.4E-01	1.0E+00	-2.55	-0.65	1.1E-02	1.5E-01	Chaf1a
ENSMUSG00000071234	-4.65	-1.46	3.3E-06	5.4E-05	-8.12	-2.28	4.5E-16	4.7E-14	-1.17	-0.37	2.4E-01	1.0E+00	-2.54	-0.82	1.1E-02	1.5E-01	Syndig1l
ENSMUSG00000042763	1.79	0.10	7.3E-02	1.9E-01	-1.71	-0.08	8.7E-02	2.1E-01	-0.15	-0.01	8.8E-01	1.0E+00	-2.54	-0.18	1.1E-02	1.5E-01	Maneal
ENSMUSG00000053414	-1.20	-0.27	2.3E-01	4.2E-01	1.37	0.27	1.7E-01	3.5E-01	0.03	0.01	9.8E-01	1.0E+00	2.54	0.53	1.1E-02	1.5E-01	Hunk
ENSMUSG00000000305	-6.57	-0.93	5.0E-11	2.6E-09	-3.84	-0.51	1.2E-04	1.1E-03	-0.20	-0.03	8.4E-01	1.0E+00	2.54	0.42	1.1E-02	1.5E-01	Cdh4
ENSMUSG00000092599	1.99	0.67	4.6E-02	1.4E-01	-0.97	-0.33	3.3E-01	5.3E-01	-2.07	-0.76	3.8E-02	1.0E+00	-2.54	-1.01	1.1E-02	1.5E-01	1700010K23Rik
ENSMUSG00000019518	0.84	0.08	4.0E-01	6.0E-01	-1.80	-0.20	7.2E-02	1.9E-01	-1.03	-0.13	3.0E-01	1.0E+00	-2.54	-0.28	1.1E-02	1.5E-01	Ap4m1
ENSMUSG00000029616	0.02	0.00	9.9E-01	9.9E-01	2.56	0.22	1.0E-02	4.2E-02	-0.58	-0.06	5.6E-01	1.0E+00	2.54	0.22	1.1E-02	1.5E-01	Erp29
ENSMUSG00000109168	2.78	1.01	5.4E-03	2.7E-02	0.03	0.01	9.8E-01	9.9E-01	-1.19	-0.46	2.4E-01	1.0E+00	-2.54	-1.01	1.1E-02	1.5E-01	Gm44709
ENSMUSG00000031409	4.39	0.29	1.1E-05	1.5E-04	2.02	0.13	4.3E-02	1.3E-01	-0.78	-0.07	4.3E-01	1.0E+00	-2.54	-0.16	1.1E-02	1.5E-01	Tceal6
ENSMUSG00000057766	-3.71	-0.37	2.1E-04	1.9E-03	-0.62	-0.06	5.4E-01	7.2E-01	-1.08	-0.13	2.8E-01	1.0E+00	2.54	0.32	1.1E-02	1.5E-01	Ankrd29
ENSMUSG00000037243	2.51	0.22	1.2E-02	5.1E-02	-0.33	-0.03	7.4E-01	8.6E-01	-0.95	-0.11	3.4E-01	1.0E+00	-2.54	-0.25	1.1E-02	1.5E-01	Zfp692
ENSMUSG00000090330	2.50	0.59	1.2E-02	5.1E-02	-1.11	-0.19	2.7E-01	4.6E-01	-1.08	-0.20	2.8E-01	1.0E+00	-2.54	-0.79	1.1E-02	1.5E-01	9130221H12Rik
ENSMUSG00000086779	2.22	0.44	2.6E-02	9.1E-02	-1.28	-0.26	2.0E-01	3.8E-01	-0.84	-0.20	4.0E-01	1.0E+00	-2.54	-0.70	1.1E-02	1.5E-01	Gm13562
ENSMUSG00000064061	1.97	0.15	4.8E-02	1.4E-01	4.33	0.43	1.5E-05	1.7E-04	0.04	0.00	9.7E-01	1.0E+00	2.54	0.28	1.1E-02	1.5E-01	Dzip3
ENSMUSG00000033365	0.41	0.03	6.8E-01	8.2E-01	-2.68	-0.24	7.4E-03	3.2E-02	0.21	0.02	8.3E-01	1.0E+00	-2.54	-0.27	1.1E-02	1.5E-01	Ipo13
ENSMUSG00000033061	-0.33	-0.09	7.4E-01	8.6E-01	3.18	1.16	1.5E-03	8.5E-03	0.17	0.06	8.6E-01	1.0E+00	2.54	1.25	1.1E-02	1.5E-01	Resp18
ENSMUSG00000020178	-9.94	-1.78	2.9E-23	9.4E-21	-12.22	-2.60	2.5E-34	2.7E-31	-0.65	-0.13	5.2E-01	1.0E+00	-2.54	-0.82	1.1E-02	1.5E-01	Adora2a
ENSMUSG00000112203	2.96	0.66	3.1E-03	1.8E-02	-0.20	-0.05	8.4E-01	9.2E-01	0.30	0.09	7.7E-01	1.0E+00	-2.54	-0.70	1.1E-02	1.5E-01	Gm49167
ENSMUSG00000087352	2.72	0.98	6.5E-03	3.2E-02	-0.89	-0.27	3.7E-01	5.7E-01	-0.92	-0.29	3.6E-01	1.0E+00	-2.54	-1.25	1.1E-02	1.5E-01	Gm12999
ENSMUSG00000030064	-2.05	-0.21	4.0E-02	1.2E-01	-5.37	-0.56	7.9E-08	1.8E-06	-0.11	-0.01	9.1E-01	1.0E+00	-2.54	-0.35	1.1E-02	1.5E-01	Frmd4b
ENSMUSG00000084984	1.67	0.32	9.5E-02	2.3E-01	-1.56	-0.34	1.2E-01	2.7E-01	0.01	0.00	9.9E-01	1.0E+00	-2.54	-0.66	1.1E-02	1.5E-01	Far1os
ENSMUSG00000024712	-1.41	-0.10	1.6E-01	3.3E-01	1.98	0.17	4.8E-02	1.4E-01	-0.02	0.00	9.8E-01	1.0E+00	2.54	0.27	1.1E-02	1.5E-01	Rfk
ENSMUSG00000100417	-1.09	-0.21	2.8E-01	4.8E-01	-3.27	-0.73	1.1E-03	6.6E-03	0.43	0.11	6.7E-01	1.0E+00	-2.54	-0.51	1.1E-02	1.5E-01	Gm28578
ENSMUSG00000026082	3.97	0.31	7.2E-05	7.7E-04	0.66	0.06	5.1E-01	6.9E-01	1.16	0.12	2.5E-01	1.0E+00	-2.54	-0.25	1.1E-02	1.5E-01	Rev1
ENSMUSG00000038777	1.97	0.37	4.9E-02	1.4E-01	3.63	0.66	2.8E-04	2.2E-03	1.40	0.32	1.6E-01	1.0E+00	2.54	0.29	1.1E-02	1.5E-01	Sema6c
ENSMUSG00000051695	-1.81	-0.16	7.1E-02	1.9E-01	0.53	0.05	5.9E-01	7.6E-01	-0.23	-0.03	8.2E-01	1.0E+00	2.53	0.21	1.1E-02	1.5E-01	Pcbp1
ENSMUSG00000000441	4.57	0.27	4.9E-06	7.5E-05	1.14	0.06	2.5E-01	4.5E-01	0.25	0.02	8.1E-01	1.0E+00	-2.53	-0.20	1.1E-02	1.5E-01	Raf1
ENSMUSG00000006301	-0.61	-0.08	5.4E-01	7.2E-01	-3.17	-0.42	1.5E-03	8.9E-03	-0.42	-0.07	6.7E-01	1.0E+00	-2.53	-0.34	1.1E-02	1.5E-01	Tmbim1
ENSMUSG00000036371	-0.22	-0.02	8.2E-01	9.1E-01	2.07	0.19	3.9E-02	1.2E-01	0.37	0.04	7.1E-01	1.0E+00	2.53	0.22	1.1E-02	1.5E-01	Serbp1
ENSMUSG00000055421	-0.16	-0.02	8.7E-01	9.3E-01	1.89	0.26	5.9E-02	1.6E-01	1.79	0.28	7.3E-02	1.0E+00	2.53	0.29	1.1E-02	1.5E-01	Pcdh9
ENSMUSG00000104621	-5.23	-1.28	1.7E-07	3.9E-06	-8.60	-2.05	7.9E-18	1.1E-15	-0.67	-0.17	5.0E-01	1.0E+00	-2.53	-0.77	1.1E-02	1.5E-01	Gm43185
ENSMUSG00000028702	3.72	0.92	2.0E-04	1.8E-03	0.70	0.16	4.8E-01	6.7E-01	-1.21	-0.31	2.3E-01	1.0E+00	-2.53	-0.77	1.1E-02	1.5E-01	Rad54l
ENSMUSG00000044813	-4.43	-0.74	9.3E-06	1.3E-04	-7.16	-1.18	8.1E-13	5.1E-11	0.00	0.00	1.0E+00	1.0E+00	-2.53	-0.44	1.1E-02	1.5E-01	Shb
ENSMUSG00000035849	-7.39	-0.79	1.5E-13	1.3E-11	-3.27	-0.38	1.1E-03	6.6E-03	0.99	0.11	3.2E-01	1.0E+00	2.53	0.41	1.1E-02	1.5E-01	Krt222
ENSMUSG00000001707	0.15	0.02	8.8E-01	9.4E-01	2.83	0.35	4.7E-03	2.2E-02	-0.65	-0.10	5.1E-01	1.0E+00	2.53	0.34	1.1E-02	1.5E-01	Eef1e1
ENSMUSG00000022995	2.24	0.17	2.5E-02	8.9E-02	4.55	0.42	5.4E-06	7.4E-05	0.87	0.09	3.9E-01	1.0E+00	2.53	0.25	1.1E-02	1.5E-01	Enah
ENSMUSG00000086288	1.91	0.49	5.6E-02	1.6E-01	-1.41	-0.36	1.6E-01	3.3E-01	-1.05	-0.32	2.9E-01	1.0E+00	-2.53	-0.86	1.1E-02	1.5E-01	Gm15265
ENSMUSG00000032303	-1.88	-0.55	6.0E-02	1.7E-01	1.97	0.83	4.9E-02	1.4E-01	-0.79	-0.28	4.3E-01	1.0E+00	2.53	1.38	1.1E-02	1.5E-01	Chrna3
ENSMUSG00000026235	0.87	0.11	3.8E-01	5.9E-01	-1.83	-0.23	6.7E-02	1.8E-01	0.07	0.01	9.4E-01	1.0E+00	-2.53	-0.33	1.1E-02	1.5E-01	Epha4
ENSMUSG00000074918	-2.95	-0.22	3.2E-03	1.8E-02	-0.02	0.00	9.8E-01	9.9E-01	-0.58	-0.06	5.6E-01	1.0E+00	2.53	0.22	1.1E-02	1.5E-01	Inafm2
ENSMUSG00000028059	-4.47	-0.45	7.8E-06	1.1E-04	-7.15	-0.84	8.6E-13	5.3E-11	-0.82	-0.09	4.1E-01	1.0E+00	-2.53	-0.38	1.2E-02	1.5E-01	Arhgef2
ENSMUSG00000054793	-3.29	-0.25	1.0E-03	7.0E-03	-0.39	-0.03	6.9E-01	8.3E-01	-0.86	-0.08	3.9E-01	1.0E+00	2.52	0.22	1.2E-02	1.5E-01	Cadm4
ENSMUSG00000031360	2.37	0.32	1.8E-02	6.9E-02	4.66	0.64	3.1E-06	4.5E-05	1.32	0.21	1.9E-01	1.0E+00	2.52	0.33	1.2E-02	1.5E-01	Ctps2
ENSMUSG00000045094	0.58	0.10	5.6E-01	7.4E-01	3.78	0.65	1.6E-04	1.3E-03	0.82	0.17	4.1E-01	1.0E+00	2.53	0.55	1.2E-02	1.5E-01	Arhgef37
ENSMUSG00000058897	-0.53	-0.11	6.0E-01	7.6E-01	1.96	0.41	5.1E-02	1.4E-01	1.12	0.25	2.6E-01	1.0E+00	2.52	0.52	1.2E-02	1.5E-01	Col25a1
ENSMUSG00000021662	0.39	0.05	7.0E-01	8.3E-01	2.73	0.35	6.3E-03	2.8E-02	-0.21	-0.04	8.3E-01	1.0E+00	2.52	0.30	1.2E-02	1.5E-01	Arhgef28
ENSMUSG00000092617	-3.97	-0.71	7.2E-05	7.6E-04	-1.33	-0.22	1.8E-01	3.6E-01	-0.16	-0.03	8.7E-01	1.0E+00	2.52	0.50	1.2E-02	1.5E-01	Gm8412
ENSMUSG00000073805	-2.89	-0.50	3.8E-03	2.1E-02	0.45	0.10	6.5E-01	8.0E-01	0.45	0.10	6.6E-01	1.0E+00	2.52	0.59	1.2E-02	1.5E-01	Fam196a
ENSMUSG00000110277	2.38	0.26	1.7E-02	6.6E-02	-0.21	-0.02	8.3E-01	9.1E-01	0.18	0.03	8.6E-01	1.0E+00	-2.52	-0.29	1.2E-02	1.5E-01	Gm45871
ENSMUSG00000041323	0.03	0.02	9.8E-01	9.9E-01	1.42	0.82	1.6E-01	3.2E-01	0.63	0.49	5.3E-01	1.0E+00	2.52	0.81	1.2E-02	1.5E-01	Ak7
ENSMUSG00000031906	-4.45	-0.75	8.4E-06	1.2E-04	-7.48	-1.24	7.3E-14	5.4E-12	-0.69	-0.12	4.9E-01	1.0E+00	-2.52	-0.48	1.2E-02	1.5E-01	Smpd3
ENSMUSG00000032827	-3.92	-0.39	8.9E-05	9.2E-04	-7.84	-0.66	4.4E-15	4.0E-13	0.24	0.03	8.1E-01	1.0E+00	-2.52	-0.27	1.2E-02	1.5E-01	Ppp1r9a
ENSMUSG00000097825	-1.26	-0.21	2.1E-01	3.9E-01	-4.21	-0.80	2.6E-05	2.9E-04	0.90	0.18	3.7E-01	1.0E+00	-2.52	-0.59	1.2E-02	1.5E-01	9630001P10Rik
ENSMUSG00000060962	-6.36	-1.48	2.0E-10	9.4E-09	-9.05	-2.12	1.4E-19	2.4E-17	-1.92	-0.44	5.4E-02	1.0E+00	-2.52	-0.64	1.2E-02	1.5E-01	Dmkn
ENSMUSG00000046449	4.23	0.53	2.3E-05	2.9E-04	6.09	0.84	1.2E-09	3.9E-08	1.65	0.25	1.0E-01	1.0E+00	2.52	0.31	1.2E-02	1.5E-01	Nexmif
ENSMUSG00000032307	-1.50	-0.13	1.3E-01	2.9E-01	1.61	0.14	1.1E-01	2.5E-01	0.45	0.05	6.6E-01	1.0E+00	2.52	0.26	1.2E-02	1.5E-01	Ube2q2
ENSMUSG00000019761	-3.38	-0.55	7.3E-04	5.3E-03	-6.65	-1.04	2.9E-11	1.3E-09	-1.07	-0.18	2.9E-01	1.0E+00	-2.52	-0.49	1.2E-02	1.5E-01	Krt10
ENSMUSG00000018012	0.40	0.05	6.9E-01	8.3E-01	3.95	0.48	7.9E-05	7.3E-04	1.11	0.16	2.7E-01	1.0E+00	2.52	0.42	1.2E-02	1.5E-01	Rac3
ENSMUSG00000035566	-0.28	-0.02	7.8E-01	8.8E-01	2.65	0.29	8.0E-03	3.4E-02	0.04	0.00	9.7E-01	1.0E+00	2.52	0.31	1.2E-02	1.5E-01	Pcdh17
ENSMUSG00000024077	-7.24	-0.90	4.4E-13	3.4E-11	-10.49	-1.20	9.5E-26	4.0E-23	-0.15	-0.02	8.8E-01	1.0E+00	-2.52	-0.30	1.2E-02	1.5E-01	Strn
ENSMUSG00000034445	2.62	0.24	8.9E-03	4.0E-02	-0.94	-0.11	3.5E-01	5.5E-01	0.02	0.00	9.8E-01	1.0E+00	-2.52	-0.35	1.2E-02	1.5E-01	Cyb561a3
ENSMUSG00000044674	-0.35	-0.07	7.2E-01	8.5E-01	2.73	0.67	6.4E-03	2.8E-02	1.43	0.31	1.5E-01	1.0E+00	2.51	0.73	1.2E-02	1.5E-01	Fzd1
ENSMUSG00000037419	0.93	0.09	3.5E-01	5.6E-01	3.74	0.38	1.8E-04	1.5E-03	0.29	0.04	7.7E-01	1.0E+00	2.51	0.29	1.2E-02	1.5E-01	Endod1
ENSMUSG00000023036	-1.54	-0.27	1.2E-01	2.8E-01	1.84	0.45	6.5E-02	1.7E-01	0.45	0.10	6.5E-01	1.0E+00	2.51	0.72	1.2E-02	1.5E-01	Pcdhgc4
ENSMUSG00000061461	-0.28	-0.02	7.8E-01	8.8E-01	-3.23	-0.26	1.2E-03	7.4E-03	-0.95	-0.10	3.4E-01	1.0E+00	-2.51	-0.24	1.2E-02	1.5E-01	Smim20
ENSMUSG00000015755	0.00	0.00	1.0E+00	1.0E+00	-3.83	-0.17	1.3E-04	1.1E-03	0.44	0.03	6.6E-01	1.0E+00	-2.51	-0.17	1.2E-02	1.5E-01	Tab2
ENSMUSG00000101750	-4.42	-1.08	1.0E-05	1.4E-04	-7.25	-1.79	4.2E-13	2.8E-11	-0.08	-0.02	9.4E-01	1.0E+00	-2.51	-0.71	1.2E-02	1.5E-01	Olfr1392
ENSMUSG00000037166	1.29	0.23	2.0E-01	3.8E-01	-0.97	-0.18	3.3E-01	5.3E-01	0.06	0.01	9.5E-01	1.0E+00	-2.51	-0.41	1.2E-02	1.5E-01	Ppp1r14a
ENSMUSG00000043621	-0.48	-0.12	6.3E-01	7.9E-01	2.66	0.78	7.7E-03	3.3E-02	0.50	0.15	6.2E-01	1.0E+00	2.51	0.90	1.2E-02	1.5E-01	Ubxn10
ENSMUSG00000062054	-1.95	-0.24	5.2E-02	1.5E-01	-4.09	-0.51	4.4E-05	4.5E-04	-0.72	-0.11	4.7E-01	1.0E+00	-2.51	-0.27	1.2E-02	1.5E-01	Iah1
ENSMUSG00000097452	0.79	0.42	4.3E-01	6.3E-01	2.64	1.37	8.2E-03	3.5E-02	0.30	0.21	7.6E-01	1.0E+00	2.51	0.95	1.2E-02	1.5E-01	Gm2824
ENSMUSG00000091898	-3.53	-1.12	4.2E-04	3.4E-03	0.04	0.01	9.7E-01	9.9E-01	-1.37	-0.44	1.7E-01	1.0E+00	2.51	1.14	1.2E-02	1.5E-01	Tnnc1
ENSMUSG00000022438	-5.25	-0.42	1.5E-07	3.5E-06	-0.53	-0.06	5.9E-01	7.6E-01	-0.28	-0.03	7.8E-01	1.0E+00	2.51	0.37	1.2E-02	1.5E-01	Parvb
ENSMUSG00000020848	-3.18	-0.38	1.5E-03	9.6E-03	-7.43	-0.73	1.0E-13	7.6E-12	-0.52	-0.06	6.0E-01	1.0E+00	-2.51	-0.34	1.2E-02	1.5E-01	Doc2b
ENSMUSG00000022309	1.60	0.58	1.1E-01	2.5E-01	4.77	1.44	1.9E-06	2.9E-05	1.61	0.59	1.1E-01	1.0E+00	2.51	0.87	1.2E-02	1.5E-01	Angpt1
ENSMUSG00000114827	1.58	0.38	1.1E-01	2.6E-01	-1.32	-0.33	1.9E-01	3.7E-01	-0.48	-0.16	6.3E-01	1.0E+00	-2.51	-0.71	1.2E-02	1.5E-01	Gm46432
ENSMUSG00000038738	-1.03	-0.27	3.0E-01	5.0E-01	1.06	0.24	2.9E-01	4.9E-01	-0.05	-0.02	9.6E-01	1.0E+00	2.51	0.52	1.2E-02	1.5E-01	Shank1
ENSMUSG00000027180	-0.59	-0.05	5.5E-01	7.3E-01	1.70	0.18	8.9E-02	2.2E-01	-0.04	-0.01	9.7E-01	1.0E+00	2.51	0.24	1.2E-02	1.5E-01	Fbxo3
ENSMUSG00000041556	-10.71	-0.76	8.7E-27	5.8E-24	-5.28	-0.48	1.3E-07	2.8E-06	-1.25	-0.11	2.1E-01	1.0E+00	2.51	0.28	1.2E-02	1.5E-01	Fbxo2
ENSMUSG00000034485	0.34	0.03	7.4E-01	8.6E-01	-2.45	-0.26	1.4E-02	5.5E-02	0.29	0.04	7.7E-01	1.0E+00	-2.51	-0.29	1.2E-02	1.5E-01	Uaca
ENSMUSG00000094002	3.19	0.33	1.4E-03	9.5E-03	6.08	0.58	1.2E-09	3.9E-08	1.57	0.19	1.2E-01	1.0E+00	2.51	0.25	1.2E-02	1.5E-01	Gm9866
ENSMUSG00000025400	-2.21	-1.25	2.7E-02	9.3E-02	0.62	0.38	5.3E-01	7.1E-01	-0.15	-0.11	8.8E-01	1.0E+00	2.51	1.64	1.2E-02	1.5E-01	Tac2
ENSMUSG00000060314	-2.26	-0.35	2.4E-02	8.6E-02	1.02	0.15	3.1E-01	5.1E-01	1.22	0.18	2.2E-01	1.0E+00	2.50	0.50	1.2E-02	1.5E-01	Zfp941
ENSMUSG00000030970	-0.31	-0.04	7.5E-01	8.7E-01	2.87	0.48	4.0E-03	2.0E-02	-0.31	-0.05	7.6E-01	1.0E+00	2.50	0.52	1.2E-02	1.5E-01	Ctbp2
ENSMUSG00000027488	-2.79	-0.21	5.3E-03	2.7E-02	-0.02	0.00	9.8E-01	9.9E-01	-0.39	-0.04	7.0E-01	1.0E+00	2.50	0.22	1.2E-02	1.5E-01	Snta1
ENSMUSG00000069565	-1.60	-0.11	1.1E-01	2.5E-01	1.87	0.11	6.2E-02	1.7E-01	-0.41	-0.04	6.8E-01	1.0E+00	2.50	0.22	1.2E-02	1.5E-01	Dazap1
ENSMUSG00000110698	0.10	0.03	9.2E-01	9.6E-01	-3.14	-0.97	1.7E-03	9.5E-03	-1.27	-0.42	2.0E-01	1.0E+00	-2.50	-1.00	1.2E-02	1.5E-01	Gm45875
ENSMUSG00000095649	-2.35	-0.49	1.9E-02	7.0E-02	0.79	0.16	4.3E-01	6.2E-01	0.46	0.11	6.4E-01	1.0E+00	2.50	0.65	1.2E-02	1.5E-01	Gm8979
ENSMUSG00000028898	4.40	0.42	1.1E-05	1.5E-04	2.00	0.18	4.5E-02	1.3E-01	-0.04	-0.01	9.7E-01	1.0E+00	-2.50	-0.24	1.2E-02	1.5E-01	Trnau1ap
ENSMUSG00000028211	-1.61	-0.20	1.1E-01	2.5E-01	1.44	0.25	1.5E-01	3.1E-01	0.24	0.04	8.1E-01	1.0E+00	2.50	0.45	1.2E-02	1.5E-01	Trp53inp1
ENSMUSG00000040690	0.93	0.14	3.5E-01	5.6E-01	3.93	0.49	8.3E-05	7.7E-04	0.47	0.08	6.4E-01	1.0E+00	2.50	0.36	1.2E-02	1.5E-01	Col16a1
ENSMUSG00000059586	2.64	0.19	8.4E-03	3.8E-02	5.18	0.43	2.2E-07	4.5E-06	-0.16	-0.02	8.8E-01	1.0E+00	2.50	0.24	1.2E-02	1.5E-01	Nsmce2
ENSMUSG00000026970	-2.49	-0.32	1.3E-02	5.3E-02	-5.16	-0.61	2.5E-07	5.0E-06	-0.34	-0.05	7.3E-01	1.0E+00	-2.50	-0.29	1.2E-02	1.5E-01	Rbms1
ENSMUSG00000004151	-2.66	-0.29	7.8E-03	3.7E-02	0.80	0.10	4.2E-01	6.2E-01	0.23	0.03	8.2E-01	1.0E+00	2.50	0.39	1.2E-02	1.5E-01	Etv1
ENSMUSG00000006235	-5.33	-0.73	9.6E-08	2.3E-06	-7.11	-1.28	1.2E-12	7.2E-11	-0.69	-0.11	4.9E-01	1.0E+00	-2.50	-0.54	1.3E-02	1.5E-01	Epor
ENSMUSG00000091345	-3.57	-1.24	3.6E-04	3.0E-03	-1.46	-0.50	1.4E-01	3.1E-01	1.40	0.54	1.6E-01	1.0E+00	2.50	0.74	1.2E-02	1.5E-01	Col6a5
ENSMUSG00000055538	-2.25	-0.17	2.5E-02	8.7E-02	1.30	0.11	1.9E-01	3.7E-01	-1.00	-0.09	3.2E-01	1.0E+00	2.50	0.28	1.2E-02	1.5E-01	Zcchc24
ENSMUSG00000004896	2.15	0.18	3.1E-02	1.0E-01	-0.65	-0.05	5.2E-01	7.0E-01	-0.82	-0.09	4.1E-01	1.0E+00	-2.50	-0.23	1.3E-02	1.5E-01	Rrnad1
ENSMUSG00000026715	2.11	0.55	3.5E-02	1.1E-01	-1.14	-0.29	2.5E-01	4.5E-01	-0.52	-0.17	6.0E-01	1.0E+00	-2.50	-0.84	1.3E-02	1.5E-01	Serpinc1
ENSMUSG00000025790	-1.58	-0.14	1.2E-01	2.6E-01	1.76	0.15	7.9E-02	2.0E-01	-0.27	-0.03	7.8E-01	1.0E+00	2.50	0.29	1.3E-02	1.5E-01	Slco3a1
ENSMUSG00000027636	1.21	0.39	2.3E-01	4.2E-01	-2.57	-0.67	1.0E-02	4.2E-02	-0.02	0.00	9.9E-01	1.0E+00	-2.50	-1.07	1.3E-02	1.5E-01	Sla2
ENSMUSG00000020290	-0.14	-0.02	8.9E-01	9.5E-01	1.71	0.22	8.7E-02	2.1E-01	-1.05	-0.16	2.9E-01	1.0E+00	2.50	0.24	1.2E-02	1.5E-01	Xpo1
ENSMUSG00000110195	-3.03	-0.54	2.4E-03	1.4E-02	-5.91	-1.05	3.4E-09	1.0E-07	-0.65	-0.13	5.1E-01	1.0E+00	-2.50	-0.50	1.3E-02	1.5E-01	Pde2a
ENSMUSG00000089832	-3.41	-0.49	6.6E-04	4.9E-03	-6.66	-0.88	2.7E-11	1.3E-09	-0.18	-0.03	8.6E-01	1.0E+00	-2.50	-0.39	1.3E-02	1.5E-01	Shkbp1
ENSMUSG00000038696	-0.16	-0.01	8.7E-01	9.3E-01	-2.27	-0.22	2.3E-02	8.0E-02	-0.83	-0.10	4.1E-01	1.0E+00	-2.50	-0.20	1.3E-02	1.5E-01	Mapkap1
ENSMUSG00000026274	5.12	0.74	3.0E-07	6.5E-06	2.78	0.40	5.5E-03	2.5E-02	1.18	0.22	2.4E-01	1.0E+00	-2.50	-0.34	1.3E-02	1.5E-01	Pask
ENSMUSG00000025221	-6.79	-1.17	1.2E-11	6.7E-10	-9.91	-1.58	3.6E-23	1.1E-20	-1.17	-0.21	2.4E-01	1.0E+00	-2.49	-0.41	1.3E-02	1.5E-01	Kcnip2
ENSMUSG00000053706	2.62	1.22	8.9E-03	4.0E-02	-0.22	-0.10	8.2E-01	9.1E-01	-0.50	-0.27	6.2E-01	1.0E+00	-2.49	-1.32	1.3E-02	1.5E-01	B430305J03Rik
ENSMUSG00000034723	2.08	0.22	3.8E-02	1.2E-01	4.53	0.56	6.0E-06	8.0E-05	1.09	0.14	2.8E-01	1.0E+00	2.49	0.35	1.3E-02	1.5E-01	Tmx4
ENSMUSG00000019850	1.60	0.19	1.1E-01	2.5E-01	-1.57	-0.19	1.2E-01	2.6E-01	0.73	0.11	4.7E-01	1.0E+00	-2.49	-0.38	1.3E-02	1.5E-01	Tnfaip3
ENSMUSG00000042249	-0.12	-0.02	9.1E-01	9.5E-01	2.56	0.35	1.0E-02	4.2E-02	0.70	0.12	4.8E-01	1.0E+00	2.49	0.37	1.3E-02	1.6E-01	Grk3
ENSMUSG00000036095	-5.00	-0.64	5.6E-07	1.1E-05	-7.43	-0.93	1.1E-13	7.7E-12	-0.18	-0.03	8.5E-01	1.0E+00	-2.49	-0.29	1.3E-02	1.6E-01	Dgkb
ENSMUSG00000068615	-2.75	-0.43	5.9E-03	2.9E-02	0.86	0.16	3.9E-01	5.9E-01	0.38	0.07	7.0E-01	1.0E+00	2.49	0.59	1.3E-02	1.6E-01	Gjd2
ENSMUSG00000109857	-1.06	-0.31	2.9E-01	4.9E-01	-4.18	-1.11	2.9E-05	3.1E-04	-1.77	-0.50	7.6E-02	1.0E+00	-2.49	-0.80	1.3E-02	1.6E-01	Gm32817
ENSMUSG00000110332	-2.46	-0.53	1.4E-02	5.7E-02	1.10	0.29	2.7E-01	4.7E-01	-0.61	-0.15	5.4E-01	1.0E+00	2.49	0.83	1.3E-02	1.6E-01	Gm19935
ENSMUSG00000017831	-0.94	-0.10	3.5E-01	5.5E-01	1.35	0.16	1.8E-01	3.5E-01	0.53	0.07	6.0E-01	1.0E+00	2.49	0.27	1.3E-02	1.6E-01	Rab5a
ENSMUSG00000032320	-1.88	-0.18	6.1E-02	1.7E-01	1.03	0.12	3.0E-01	5.0E-01	0.54	0.07	5.9E-01	1.0E+00	2.49	0.30	1.3E-02	1.6E-01	Rcn2
ENSMUSG00000047459	2.55	0.31	1.1E-02	4.7E-02	0.21	0.03	8.4E-01	9.2E-01	-1.80	-0.24	7.2E-02	1.0E+00	-2.49	-0.28	1.3E-02	1.6E-01	Dynlrb1
ENSMUSG00000048416	-0.16	-0.06	8.7E-01	9.4E-01	2.11	0.71	3.5E-02	1.1E-01	0.51	0.24	6.1E-01	1.0E+00	2.49	0.77	1.3E-02	1.6E-01	Mlf1
ENSMUSG00000039960	-0.33	-0.04	7.4E-01	8.6E-01	2.59	0.35	9.6E-03	4.0E-02	2.27	0.26	2.3E-02	1.0E+00	2.49	0.39	1.3E-02	1.6E-01	Rhou
ENSMUSG00000058740	-3.18	-0.36	1.5E-03	9.7E-03	-5.80	-0.68	6.4E-09	1.8E-07	0.11	0.01	9.2E-01	1.0E+00	-2.49	-0.32	1.3E-02	1.6E-01	Kcnt1
ENSMUSG00000085095	0.69	0.17	4.9E-01	6.8E-01	-2.52	-0.70	1.2E-02	4.6E-02	-0.93	-0.29	3.5E-01	1.0E+00	-2.49	-0.87	1.3E-02	1.6E-01	Gm15635
ENSMUSG00000035953	2.94	0.17	3.2E-03	1.8E-02	-0.12	-0.01	9.1E-01	9.5E-01	-0.63	-0.05	5.3E-01	1.0E+00	-2.49	-0.18	1.3E-02	1.6E-01	Pip4p1
ENSMUSG00000048040	1.76	0.26	7.8E-02	2.0E-01	3.58	0.60	3.4E-04	2.5E-03	0.92	0.17	3.6E-01	1.0E+00	2.49	0.35	1.3E-02	1.6E-01	Arxes2
ENSMUSG00000028277	1.07	0.09	2.8E-01	4.8E-01	3.31	0.31	9.4E-04	5.9E-03	0.31	0.04	7.6E-01	1.0E+00	2.49	0.22	1.3E-02	1.6E-01	Ube2j1
ENSMUSG00000045648	0.38	0.10	7.0E-01	8.3E-01	3.04	0.86	2.4E-03	1.3E-02	0.44	0.13	6.6E-01	1.0E+00	2.49	0.77	1.3E-02	1.6E-01	Vwc2l
ENSMUSG00000015002	0.89	0.17	3.7E-01	5.8E-01	3.63	0.62	2.8E-04	2.2E-03	0.51	0.11	6.1E-01	1.0E+00	2.48	0.45	1.3E-02	1.6E-01	Efr3a
ENSMUSG00000034040	-4.68	-0.67	2.9E-06	4.9E-05	-2.52	-0.38	1.2E-02	4.6E-02	-1.64	-0.27	1.0E-01	1.0E+00	2.48	0.29	1.3E-02	1.6E-01	Galnt17
ENSMUSG00000026117	-1.41	-0.44	1.6E-01	3.3E-01	2.04	0.52	4.1E-02	1.2E-01	1.28	0.43	2.0E-01	1.0E+00	2.48	0.96	1.3E-02	1.6E-01	Zap70
ENSMUSG00000033964	0.23	0.02	8.2E-01	9.1E-01	2.40	0.28	1.6E-02	6.0E-02	0.83	0.12	4.0E-01	1.0E+00	2.48	0.26	1.3E-02	1.6E-01	Zbtb41
ENSMUSG00000097431	1.29	0.22	2.0E-01	3.8E-01	4.23	0.78	2.3E-05	2.6E-04	0.51	0.10	6.1E-01	1.0E+00	2.48	0.56	1.3E-02	1.6E-01	Gm26782
ENSMUSG00000042185	2.74	0.22	6.2E-03	3.1E-02	0.25	0.02	8.0E-01	9.0E-01	0.16	0.02	8.7E-01	1.0E+00	-2.48	-0.20	1.3E-02	1.6E-01	Nfrkb
ENSMUSG00000032313	-0.82	-0.13	4.1E-01	6.1E-01	1.86	0.28	6.3E-02	1.7E-01	0.51	0.10	6.1E-01	1.0E+00	2.48	0.42	1.3E-02	1.6E-01	Tmem266
ENSMUSG00000015944	2.33	0.21	2.0E-02	7.3E-02	4.17	0.43	3.0E-05	3.2E-04	-1.22	-0.14	2.2E-01	1.0E+00	2.48	0.22	1.3E-02	1.6E-01	Castor2
ENSMUSG00000028676	-1.28	-0.16	2.0E-01	3.9E-01	0.87	0.12	3.9E-01	5.8E-01	0.03	0.01	9.7E-01	1.0E+00	2.48	0.28	1.3E-02	1.6E-01	Srsf10
ENSMUSG00000047907	-0.16	-0.04	8.7E-01	9.4E-01	2.70	0.69	6.9E-03	3.0E-02	-0.17	-0.05	8.6E-01	1.0E+00	2.48	0.73	1.3E-02	1.6E-01	Tshz2
ENSMUSG00000074862	-0.09	-0.02	9.3E-01	9.7E-01	-3.43	-0.82	6.1E-04	4.1E-03	-1.00	-0.27	3.2E-01	1.0E+00	-2.48	-0.79	1.3E-02	1.6E-01	BC025920
ENSMUSG00000025736	3.64	0.56	2.7E-04	2.3E-03	0.91	0.14	3.6E-01	5.6E-01	-2.19	-0.33	2.8E-02	1.0E+00	-2.48	-0.42	1.3E-02	1.6E-01	Jmjd8
ENSMUSG00000047085	-1.76	-0.18	7.8E-02	2.0E-01	0.99	0.11	3.2E-01	5.2E-01	0.30	0.04	7.7E-01	1.0E+00	2.48	0.30	1.3E-02	1.6E-01	Lrrc4b
ENSMUSG00000118234	3.12	1.05	1.8E-03	1.2E-02	0.10	0.03	9.2E-01	9.6E-01	-0.76	-0.31	4.5E-01	1.0E+00	-2.48	-1.02	1.3E-02	1.6E-01
ENSMUSG00000000632	-5.49	-0.70	4.0E-08	1.1E-06	-7.98	-1.11	1.5E-15	1.4E-13	-0.19	-0.03	8.5E-01	1.0E+00	-2.48	-0.41	1.3E-02	1.6E-01	Sez6
ENSMUSG00000056972	0.12	0.06	9.1E-01	9.5E-01	2.76	1.77	5.8E-03	2.6E-02	1.01	0.68	3.1E-01	1.0E+00	2.48	1.71	1.3E-02	1.6E-01	Magel2
ENSMUSG00000022391	1.29	0.09	2.0E-01	3.8E-01	3.52	0.25	4.2E-04	3.0E-03	-0.43	-0.04	6.6E-01	1.0E+00	2.48	0.16	1.3E-02	1.6E-01	Rangap1
ENSMUSG00000004748	-2.20	-0.45	2.8E-02	9.4E-02	0.23	0.04	8.2E-01	9.1E-01	0.30	0.07	7.7E-01	1.0E+00	2.48	0.49	1.3E-02	1.6E-01	Mtfp1
ENSMUSG00000040907	0.32	0.03	7.5E-01	8.6E-01	1.97	0.18	4.9E-02	1.4E-01	0.29	0.04	7.7E-01	1.0E+00	2.48	0.16	1.3E-02	1.6E-01	Atp1a3
ENSMUSG00000074968	-6.35	-1.09	2.1E-10	9.8E-09	-8.72	-1.56	2.9E-18	4.2E-16	-0.56	-0.11	5.7E-01	1.0E+00	-2.48	-0.46	1.3E-02	1.6E-01	Ano3
ENSMUSG00000033021	1.57	0.12	1.2E-01	2.7E-01	-1.25	-0.11	2.1E-01	4.0E-01	0.11	0.01	9.1E-01	1.0E+00	-2.48	-0.23	1.3E-02	1.6E-01	Gmppa
ENSMUSG00000026749	1.56	0.12	1.2E-01	2.7E-01	-1.49	-0.12	1.4E-01	3.0E-01	-0.15	-0.02	8.8E-01	1.0E+00	-2.48	-0.24	1.3E-02	1.6E-01	Nek6
ENSMUSG00000091472	-0.76	-0.23	4.5E-01	6.4E-01	3.56	0.79	3.7E-04	2.7E-03	0.78	0.22	4.3E-01	1.0E+00	2.47	1.03	1.3E-02	1.6E-01	Gm3739
ENSMUSG00000004642	1.24	0.16	2.2E-01	4.1E-01	4.33	0.53	1.5E-05	1.7E-04	1.11	0.16	2.7E-01	1.0E+00	2.47	0.37	1.3E-02	1.6E-01	Slbp
ENSMUSG00000021057	-4.64	-0.52	3.4E-06	5.5E-05	-8.74	-0.86	2.3E-18	3.4E-16	0.07	0.01	9.5E-01	1.0E+00	-2.47	-0.33	1.3E-02	1.6E-01	Akap5
ENSMUSG00000115219	3.99	1.03	6.5E-05	7.1E-04	1.02	0.27	3.1E-01	5.0E-01	-0.79	-0.30	4.3E-01	1.0E+00	-2.47	-0.75	1.3E-02	1.6E-01	Eef1akmt4
ENSMUSG00000019889	-0.44	-0.09	6.6E-01	8.1E-01	2.02	0.42	4.3E-02	1.3E-01	-0.19	-0.05	8.5E-01	1.0E+00	2.47	0.52	1.3E-02	1.6E-01	Ptprk
ENSMUSG00000112054	-0.30	-0.10	7.6E-01	8.7E-01	3.02	0.95	2.5E-03	1.3E-02	0.76	0.28	4.5E-01	1.0E+00	2.47	1.04	1.3E-02	1.6E-01	Gm33680
ENSMUSG00000017978	-0.50	-0.24	6.1E-01	7.8E-01	1.92	0.81	5.5E-02	1.5E-01	0.00	0.00	1.0E+00	1.0E+00	2.47	1.05	1.3E-02	1.6E-01	Cadps2
ENSMUSG00000037979	-3.82	-0.21	1.3E-04	1.3E-03	-0.80	-0.04	4.2E-01	6.2E-01	-1.31	-0.09	1.9E-01	1.0E+00	2.47	0.17	1.4E-02	1.6E-01	Ccdc92
ENSMUSG00000032402	-3.81	-0.33	1.4E-04	1.3E-03	-6.57	-0.71	5.0E-11	2.2E-09	-0.37	-0.03	7.1E-01	1.0E+00	-2.47	-0.37	1.4E-02	1.6E-01	Smad3
ENSMUSG00000111994	3.21	0.74	1.3E-03	8.8E-03	0.95	0.21	3.4E-01	5.4E-01	1.10	0.32	2.7E-01	1.0E+00	-2.47	-0.52	1.4E-02	1.6E-01	A330049N07Rik
ENSMUSG00000096659	2.68	1.81	7.4E-03	3.5E-02	-1.18	-0.43	2.4E-01	4.3E-01	-1.27	-0.51	2.0E-01	1.0E+00	-2.47	-2.25	1.3E-02	1.6E-01	Gm25679
ENSMUSG00000036932	2.62	0.18	8.7E-03	4.0E-02	-0.29	-0.02	7.7E-01	8.8E-01	-1.49	-0.12	1.4E-01	1.0E+00	-2.47	-0.20	1.4E-02	1.6E-01	Aifm1
ENSMUSG00000084862	1.69	0.47	9.0E-02	2.2E-01	-1.41	-0.35	1.6E-01	3.3E-01	-1.54	-0.43	1.2E-01	1.0E+00	-2.47	-0.82	1.3E-02	1.6E-01	Gm16278
ENSMUSG00000031309	-1.66	-0.16	9.8E-02	2.4E-01	-4.06	-0.45	4.9E-05	4.9E-04	-0.81	-0.10	4.2E-01	1.0E+00	-2.47	-0.29	1.4E-02	1.6E-01	Rps6ka3
ENSMUSG00000031458	1.31	0.22	1.9E-01	3.8E-01	4.61	0.68	4.0E-06	5.7E-05	0.27	0.05	7.9E-01	1.0E+00	2.47	0.47	1.4E-02	1.6E-01	Coprs
ENSMUSG00000050148	-1.29	-0.10	2.0E-01	3.8E-01	0.74	0.05	4.6E-01	6.5E-01	0.37	0.04	7.1E-01	1.0E+00	2.47	0.15	1.3E-02	1.6E-01	Ubqln2
ENSMUSG00000041815	0.82	0.05	4.1E-01	6.1E-01	-2.15	-0.12	3.2E-02	1.0E-01	0.49	0.04	6.3E-01	1.0E+00	-2.47	-0.16	1.4E-02	1.6E-01	Poldip3
ENSMUSG00000052752	0.75	0.05	4.6E-01	6.5E-01	-2.66	-0.17	7.9E-03	3.4E-02	0.02	0.00	9.8E-01	1.0E+00	-2.47	-0.22	1.3E-02	1.6E-01	Traf7
ENSMUSG00000050410	2.85	0.53	4.4E-03	2.3E-02	-0.22	-0.04	8.3E-01	9.1E-01	0.42	0.10	6.7E-01	1.0E+00	-2.47	-0.57	1.4E-02	1.6E-01	Tcf19
ENSMUSG00000036372	2.36	0.22	1.8E-02	6.9E-02	-0.19	-0.02	8.5E-01	9.2E-01	-1.02	-0.12	3.1E-01	1.0E+00	-2.47	-0.23	1.4E-02	1.6E-01	Tmem258
ENSMUSG00000073514	-0.69	-0.08	4.9E-01	6.8E-01	1.26	0.15	2.1E-01	3.9E-01	0.66	0.10	5.1E-01	1.0E+00	2.47	0.23	1.4E-02	1.6E-01	Dok6
ENSMUSG00000038248	1.43	0.26	1.5E-01	3.2E-01	3.61	0.68	3.1E-04	2.3E-03	-0.21	-0.05	8.3E-01	1.0E+00	2.47	0.42	1.4E-02	1.6E-01	Sobp
ENSMUSG00000024867	-0.45	-0.09	6.5E-01	8.0E-01	2.62	0.61	8.9E-03	3.7E-02	0.03	0.01	9.7E-01	1.0E+00	2.47	0.70	1.4E-02	1.6E-01	Pip5k1b
ENSMUSG00000086472	2.13	0.53	3.4E-02	1.1E-01	-1.13	-0.25	2.6E-01	4.5E-01	-0.93	-0.25	3.5E-01	1.0E+00	-2.46	-0.78	1.4E-02	1.6E-01	Gm16172
ENSMUSG00000025862	1.71	0.15	8.7E-02	2.2E-01	3.40	0.32	6.6E-04	4.4E-03	0.31	0.04	7.6E-01	1.0E+00	2.47	0.17	1.4E-02	1.6E-01	Stag2
ENSMUSG00000020828	-1.09	-0.11	2.8E-01	4.8E-01	-3.52	-0.37	4.3E-04	3.1E-03	-0.54	-0.07	5.9E-01	1.0E+00	-2.47	-0.26	1.4E-02	1.6E-01	Pld2
ENSMUSG00000071454	-0.90	-0.08	3.7E-01	5.7E-01	-3.78	-0.39	1.6E-04	1.3E-03	-0.05	-0.01	9.6E-01	1.0E+00	-2.46	-0.30	1.4E-02	1.6E-01	Dtnb
ENSMUSG00000074884	0.41	0.03	6.8E-01	8.2E-01	-2.19	-0.19	2.9E-02	9.3E-02	-2.31	-0.19	2.1E-02	1.0E+00	-2.47	-0.22	1.4E-02	1.6E-01	Serf2
ENSMUSG00000039427	-0.39	-0.04	7.0E-01	8.3E-01	-2.90	-0.31	3.8E-03	1.9E-02	-0.96	-0.12	3.4E-01	1.0E+00	-2.47	-0.27	1.4E-02	1.6E-01	Alg1
ENSMUSG00000033706	-0.25	-0.03	8.0E-01	9.0E-01	-2.85	-0.29	4.3E-03	2.1E-02	-0.30	-0.04	7.6E-01	1.0E+00	-2.47	-0.26	1.4E-02	1.6E-01	Smyd5
ENSMUSG00000028949	-3.78	-0.33	1.6E-04	1.5E-03	-5.78	-0.57	7.7E-09	2.2E-07	-0.71	-0.08	4.8E-01	1.0E+00	-2.46	-0.24	1.4E-02	1.6E-01	Smarcd3
ENSMUSG00000023952	1.02	0.08	3.1E-01	5.1E-01	-1.56	-0.13	1.2E-01	2.7E-01	-1.29	-0.13	2.0E-01	1.0E+00	-2.46	-0.21	1.4E-02	1.6E-01	Gtpbp2
ENSMUSG00000020436	0.35	0.05	7.3E-01	8.5E-01	2.64	0.34	8.2E-03	3.5E-02	0.60	0.10	5.5E-01	1.0E+00	2.46	0.30	1.4E-02	1.6E-01	Gabrg2
ENSMUSG00000021476	-2.44	-0.25	1.5E-02	5.9E-02	0.01	0.00	9.9E-01	9.9E-01	0.40	0.05	6.9E-01	1.0E+00	2.46	0.25	1.4E-02	1.6E-01	Habp4
ENSMUSG00000039521	2.94	1.16	3.3E-03	1.9E-02	-0.01	0.00	9.9E-01	1.0E+00	-0.63	-0.29	5.3E-01	1.0E+00	-2.46	-1.16	1.4E-02	1.6E-01	Foxp3
ENSMUSG00000097960	-2.37	-0.63	1.8E-02	6.9E-02	0.46	0.14	6.5E-01	8.0E-01	0.34	0.11	7.3E-01	1.0E+00	2.46	0.77	1.4E-02	1.6E-01	A330074K22Rik
ENSMUSG00000033389	-0.57	-0.09	5.7E-01	7.4E-01	2.05	0.28	4.0E-02	1.2E-01	0.27	0.05	7.9E-01	1.0E+00	2.46	0.37	1.4E-02	1.6E-01	Arhgap44
ENSMUSG00000039637	-0.47	-0.05	6.4E-01	7.9E-01	-3.66	-0.42	2.5E-04	2.0E-03	-0.82	-0.10	4.1E-01	1.0E+00	-2.46	-0.37	1.4E-02	1.6E-01	Coro7
ENSMUSG00000029371	0.44	0.20	6.6E-01	8.1E-01	3.75	1.70	1.7E-04	1.4E-03	-0.50	-0.27	6.2E-01	1.0E+00	2.46	1.49	1.4E-02	1.6E-01	Cxcl5
ENSMUSG00000044080	-0.34	-0.03	7.4E-01	8.6E-01	-2.70	-0.27	6.9E-03	3.0E-02	-2.30	-0.23	2.1E-02	1.0E+00	-2.46	-0.24	1.4E-02	1.6E-01	S100a1
ENSMUSG00000025266	1.90	0.15	5.8E-02	1.6E-01	4.27	0.39	1.9E-05	2.2E-04	0.82	0.08	4.1E-01	1.0E+00	2.46	0.25	1.4E-02	1.6E-01	Gnl3l
ENSMUSG00000024270	1.35	0.25	1.8E-01	3.6E-01	3.65	0.64	2.6E-04	2.0E-03	0.97	0.21	3.3E-01	1.0E+00	2.46	0.40	1.4E-02	1.6E-01	Slc39a6
ENSMUSG00000074355	1.45	0.41	1.5E-01	3.1E-01	-2.22	-0.58	2.7E-02	8.8E-02	-0.93	-0.29	3.5E-01	1.0E+00	-2.46	-1.00	1.4E-02	1.6E-01	Gm10676
ENSMUSG00000031231	0.79	0.06	4.3E-01	6.3E-01	-1.23	-0.09	2.2E-01	4.0E-01	-2.12	-0.17	3.4E-02	1.0E+00	-2.46	-0.14	1.4E-02	1.6E-01	Cox7b
ENSMUSG00000051617	-7.21	-1.19	5.8E-13	4.3E-11	-9.27	-1.70	1.8E-20	3.7E-18	-0.86	-0.16	3.9E-01	1.0E+00	-2.46	-0.51	1.4E-02	1.6E-01	Krt9
ENSMUSG00000049866	1.11	0.17	2.7E-01	4.7E-01	4.20	0.68	2.7E-05	2.9E-04	0.96	0.16	3.4E-01	1.0E+00	2.46	0.50	1.4E-02	1.6E-01	Arl4c
ENSMUSG00000022994	-0.26	-0.04	8.0E-01	8.9E-01	2.40	0.32	1.6E-02	6.1E-02	0.35	0.06	7.2E-01	1.0E+00	2.46	0.36	1.4E-02	1.6E-01	Adcy6
ENSMUSG00000038298	2.70	1.14	6.9E-03	3.3E-02	-0.55	-0.20	5.8E-01	7.5E-01	0.24	0.11	8.1E-01	1.0E+00	-2.46	-1.35	1.4E-02	1.6E-01	Pdzk1
ENSMUSG00000048706	0.27	0.05	7.9E-01	8.9E-01	2.80	0.52	5.1E-03	2.4E-02	0.22	0.05	8.3E-01	1.0E+00	2.46	0.47	1.4E-02	1.6E-01	Lurap1l
ENSMUSG00000058672	1.99	0.25	4.6E-02	1.4E-01	4.49	0.51	7.1E-06	9.3E-05	-0.54	-0.08	5.9E-01	1.0E+00	2.46	0.26	1.4E-02	1.6E-01	Tubb2a
ENSMUSG00000031755	-1.77	-0.15	7.6E-02	2.0E-01	-3.82	-0.34	1.3E-04	1.2E-03	0.40	0.05	6.9E-01	1.0E+00	-2.45	-0.18	1.4E-02	1.6E-01	Bbs2
ENSMUSG00000112693	1.61	0.17	1.1E-01	2.5E-01	-1.09	-0.11	2.8E-01	4.7E-01	-1.77	-0.22	7.7E-02	1.0E+00	-2.45	-0.28	1.4E-02	1.6E-01	Gm5512
ENSMUSG00000036565	-9.59	-0.61	8.8E-22	2.2E-19	-2.71	-0.28	6.7E-03	3.0E-02	-1.07	-0.08	2.8E-01	1.0E+00	2.45	0.33	1.4E-02	1.6E-01	Ttyh3
ENSMUSG00000020978	2.61	0.25	9.2E-03	4.1E-02	4.66	0.47	3.2E-06	4.6E-05	0.77	0.10	4.4E-01	1.0E+00	2.45	0.22	1.4E-02	1.6E-01	Klhdc2
ENSMUSG00000045034	-1.91	-0.35	5.6E-02	1.6E-01	1.24	0.27	2.1E-01	4.0E-01	0.36	0.08	7.2E-01	1.0E+00	2.45	0.63	1.4E-02	1.6E-01	Ankrd34b
ENSMUSG00000105233	1.89	0.43	5.9E-02	1.6E-01	-0.95	-0.23	3.4E-01	5.4E-01	-0.22	-0.07	8.3E-01	1.0E+00	-2.45	-0.66	1.4E-02	1.6E-01	Gm20568
ENSMUSG00000045954	-1.68	-0.18	9.4E-02	2.3E-01	1.19	0.14	2.4E-01	4.3E-01	0.99	0.14	3.2E-01	1.0E+00	2.45	0.32	1.4E-02	1.6E-01	Cavin2
ENSMUSG00000023169	1.31	0.13	1.9E-01	3.7E-01	3.84	0.42	1.2E-04	1.1E-03	0.66	0.08	5.1E-01	1.0E+00	2.45	0.30	1.4E-02	1.6E-01	Slc38a1
ENSMUSG00000078877	-0.28	-0.03	7.8E-01	8.8E-01	1.68	0.21	9.4E-02	2.2E-01	-0.46	-0.07	6.5E-01	1.0E+00	2.45	0.24	1.4E-02	1.6E-01	Gm14295
ENSMUSG00000028766	0.21	0.03	8.4E-01	9.2E-01	-2.61	-0.43	8.9E-03	3.7E-02	1.13	0.19	2.6E-01	1.0E+00	-2.45	-0.45	1.4E-02	1.6E-01	Alpl
ENSMUSG00000052928	0.12	0.01	9.0E-01	9.5E-01	2.80	0.31	5.1E-03	2.4E-02	0.59	0.07	5.5E-01	1.0E+00	2.45	0.30	1.4E-02	1.6E-01	Ctif
ENSMUSG00000020953	-5.83	-1.72	5.5E-09	1.9E-07	-9.81	-2.32	9.9E-23	2.7E-20	-1.79	-0.42	7.4E-02	1.0E+00	-2.45	-0.59	1.4E-02	1.6E-01	Coch
ENSMUSG00000031887	6.42	0.88	1.4E-10	6.5E-09	1.94	0.37	5.2E-02	1.5E-01	-0.90	-0.18	3.7E-01	1.0E+00	-2.45	-0.51	1.4E-02	1.6E-01	Tradd
ENSMUSG00000079018	-3.66	-0.42	2.5E-04	2.2E-03	-0.54	-0.08	5.9E-01	7.5E-01	-1.96	-0.26	5.0E-02	1.0E+00	2.45	0.35	1.4E-02	1.6E-01	Ly6c1
ENSMUSG00000027852	-0.38	-0.03	7.0E-01	8.3E-01	-3.05	-0.25	2.3E-03	1.2E-02	-0.75	-0.08	4.5E-01	1.0E+00	-2.45	-0.22	1.4E-02	1.6E-01	Nras
ENSMUSG00000092006	0.20	0.06	8.4E-01	9.2E-01	-4.02	-1.00	5.8E-05	5.7E-04	-1.53	-0.39	1.3E-01	1.0E+00	-2.45	-1.06	1.4E-02	1.6E-01	Gm17139
ENSMUSG00000028545	-3.67	-0.59	2.5E-04	2.1E-03	-1.08	-0.15	2.8E-01	4.8E-01	0.92	0.17	3.6E-01	1.0E+00	2.45	0.44	1.4E-02	1.6E-01	Bend5
ENSMUSG00000040936	3.39	0.72	7.0E-04	5.2E-03	0.84	0.15	4.0E-01	6.0E-01	-0.32	-0.07	7.5E-01	1.0E+00	-2.45	-0.58	1.4E-02	1.6E-01	Ulk4
ENSMUSG00000011658	0.71	0.09	4.8E-01	6.7E-01	-2.19	-0.26	2.8E-02	9.2E-02	-1.54	-0.21	1.2E-01	1.0E+00	-2.45	-0.35	1.4E-02	1.6E-01	Fuz
ENSMUSG00000059493	0.62	0.11	5.3E-01	7.1E-01	3.39	0.57	6.9E-04	4.6E-03	1.00	0.19	3.2E-01	1.0E+00	2.45	0.47	1.4E-02	1.6E-01	Nhs
ENSMUSG00000092090	-1.09	-0.23	2.8E-01	4.8E-01	-3.94	-0.85	8.2E-05	7.6E-04	-1.20	-0.27	2.3E-01	1.0E+00	-2.45	-0.61	1.4E-02	1.6E-01	Gm3294
ENSMUSG00000084950	3.91	0.68	9.2E-05	9.5E-04	1.68	0.27	9.2E-02	2.2E-01	-0.65	-0.14	5.1E-01	1.0E+00	-2.45	-0.41	1.4E-02	1.6E-01	Gm5577
ENSMUSG00000037972	-2.58	-0.20	9.9E-03	4.4E-02	-5.22	-0.45	1.7E-07	3.6E-06	0.66	0.06	5.1E-01	1.0E+00	-2.45	-0.24	1.4E-02	1.6E-01	Snn
ENSMUSG00000010154	1.28	0.15	2.0E-01	3.9E-01	3.53	0.47	4.1E-04	3.0E-03	0.30	0.05	7.6E-01	1.0E+00	2.45	0.32	1.4E-02	1.6E-01	Spire2
ENSMUSG00000032897	6.81	0.49	1.0E-11	5.9E-10	3.42	0.26	6.2E-04	4.2E-03	-0.91	-0.08	3.6E-01	1.0E+00	-2.45	-0.23	1.4E-02	1.6E-01	Nfyc
ENSMUSG00000050010	4.09	1.05	4.3E-05	5.0E-04	0.40	0.12	6.9E-01	8.3E-01	-0.32	-0.11	7.5E-01	1.0E+00	-2.45	-0.93	1.4E-02	1.6E-01	Shisa3
ENSMUSG00000037736	-3.68	-0.24	2.3E-04	2.0E-03	-6.44	-0.41	1.2E-10	4.9E-09	0.32	0.03	7.5E-01	1.0E+00	-2.44	-0.17	1.5E-02	1.6E-01	Limch1
ENSMUSG00000031026	2.94	0.40	3.3E-03	1.8E-02	5.46	0.78	4.9E-08	1.2E-06	0.95	0.15	3.4E-01	1.0E+00	2.44	0.38	1.5E-02	1.6E-01	Trim66
ENSMUSG00000027204	2.07	0.45	3.9E-02	1.2E-01	3.44	0.76	5.7E-04	3.9E-03	1.77	0.47	7.7E-02	1.0E+00	2.44	0.31	1.5E-02	1.6E-01	Fbn1
ENSMUSG00000022996	1.70	0.42	8.9E-02	2.2E-01	-0.85	-0.22	4.0E-01	5.9E-01	1.43	0.45	1.5E-01	1.0E+00	-2.44	-0.65	1.5E-02	1.6E-01	Wnt10b
ENSMUSG00000098051	1.17	0.14	2.4E-01	4.4E-01	-1.71	-0.28	8.8E-02	2.2E-01	-0.44	-0.07	6.6E-01	1.0E+00	-2.44	-0.42	1.5E-02	1.6E-01	Gm27032
ENSMUSG00000025757	-1.02	-0.10	3.1E-01	5.1E-01	1.49	0.17	1.4E-01	3.0E-01	-0.47	-0.06	6.4E-01	1.0E+00	2.44	0.28	1.5E-02	1.6E-01	Hspa4l
ENSMUSG00000097767	0.55	0.18	5.8E-01	7.5E-01	1.70	0.54	9.0E-02	2.2E-01	-0.28	-0.13	7.8E-01	1.0E+00	2.44	0.37	1.5E-02	1.6E-01	Miat
ENSMUSG00000063646	0.09	0.01	9.3E-01	9.7E-01	-2.78	-0.36	5.5E-03	2.5E-02	0.34	0.05	7.4E-01	1.0E+00	-2.44	-0.36	1.5E-02	1.6E-01	Jakmip1
ENSMUSG00000036257	-0.28	-0.02	7.8E-01	8.8E-01	2.21	0.20	2.7E-02	9.0E-02	-0.22	-0.02	8.3E-01	1.0E+00	2.44	0.22	1.5E-02	1.6E-01	Pnpla8
ENSMUSG00000025577	1.76	0.26	7.8E-02	2.0E-01	-0.82	-0.13	4.1E-01	6.1E-01	0.76	0.15	4.5E-01	1.0E+00	-2.44	-0.39	1.5E-02	1.6E-01	Cbx2
ENSMUSG00000057092	1.27	0.47	2.1E-01	3.9E-01	-2.24	-0.69	2.5E-02	8.4E-02	-0.61	-0.21	5.4E-01	1.0E+00	-2.44	-1.17	1.5E-02	1.6E-01	Fxyd3
ENSMUSG00000087185	0.07	0.03	9.4E-01	9.7E-01	-3.23	-1.03	1.2E-03	7.5E-03	-1.66	-0.56	9.7E-02	1.0E+00	-2.44	-1.06	1.5E-02	1.6E-01	Gm13872
ENSMUSG00000036611	-4.74	-0.53	2.1E-06	3.6E-05	-6.93	-0.92	4.1E-12	2.3E-10	-0.97	-0.13	3.3E-01	1.0E+00	-2.44	-0.39	1.5E-02	1.6E-01	Eepd1
ENSMUSG00000020634	-1.11	-0.11	2.7E-01	4.7E-01	1.78	0.23	7.6E-02	1.9E-01	0.02	0.00	9.8E-01	1.0E+00	2.44	0.34	1.5E-02	1.6E-01	Ubxn2a
ENSMUSG00000006527	0.03	0.00	9.7E-01	9.9E-01	2.78	0.22	5.5E-03	2.5E-02	0.97	0.10	3.3E-01	1.0E+00	2.44	0.22	1.5E-02	1.6E-01	Sfmbt1
ENSMUSG00000020656	0.01	0.00	9.9E-01	1.0E+00	2.24	0.49	2.5E-02	8.4E-02	0.43	0.12	6.7E-01	1.0E+00	2.44	0.49	1.5E-02	1.6E-01	Grhl1
ENSMUSG00000022253	-5.06	-0.36	4.1E-07	8.6E-06	-1.02	-0.09	3.1E-01	5.1E-01	0.85	0.08	4.0E-01	1.0E+00	2.44	0.27	1.5E-02	1.6E-01	Nadk2
ENSMUSG00000035967	-2.26	-0.16	2.4E-02	8.4E-02	-5.17	-0.34	2.3E-07	4.5E-06	0.28	0.03	7.8E-01	1.0E+00	-2.44	-0.18	1.5E-02	1.6E-01	Ints6l
ENSMUSG00000035964	1.37	0.17	1.7E-01	3.5E-01	3.63	0.42	2.8E-04	2.1E-03	0.24	0.04	8.1E-01	1.0E+00	2.44	0.25	1.5E-02	1.6E-01	Tmem59l
ENSMUSG00000030249	0.85	0.09	4.0E-01	6.0E-01	-2.02	-0.20	4.3E-02	1.3E-01	-0.33	-0.04	7.4E-01	1.0E+00	-2.44	-0.28	1.5E-02	1.6E-01	Abcc9
ENSMUSG00000056366	-0.72	-0.23	4.7E-01	6.7E-01	1.99	0.60	4.6E-02	1.3E-01	0.98	0.39	3.3E-01	1.0E+00	2.44	0.84	1.5E-02	1.6E-01	Fabp3-ps1
ENSMUSG00000036469	1.40	0.23	1.6E-01	3.3E-01	4.15	0.63	3.4E-05	3.6E-04	1.75	0.30	8.0E-02	1.0E+00	2.44	0.40	1.5E-02	1.6E-01	March1
ENSMUSG00000035133	-3.89	-0.34	1.0E-04	1.0E-03	-1.18	-0.11	2.4E-01	4.3E-01	0.70	0.08	4.9E-01	1.0E+00	2.44	0.23	1.5E-02	1.6E-01	Arhgap5
ENSMUSG00000021236	-2.11	-0.17	3.5E-02	1.1E-01	1.07	0.08	2.8E-01	4.8E-01	0.61	0.06	5.4E-01	1.0E+00	2.44	0.25	1.5E-02	1.6E-01	Entpd5
ENSMUSG00000039206	1.88	0.21	6.1E-02	1.7E-01	-1.00	-0.10	3.2E-01	5.1E-01	-0.89	-0.11	3.8E-01	1.0E+00	-2.44	-0.30	1.5E-02	1.6E-01	Daglb
ENSMUSG00000057098	1.49	0.24	1.4E-01	3.0E-01	-2.10	-0.25	3.6E-02	1.1E-01	-0.72	-0.10	4.7E-01	1.0E+00	-2.44	-0.48	1.5E-02	1.6E-01	Ebf1
ENSMUSG00000052613	1.32	0.21	1.9E-01	3.7E-01	3.53	0.57	4.1E-04	3.0E-03	2.11	0.36	3.5E-02	1.0E+00	2.44	0.36	1.5E-02	1.6E-01	Pcdh15
ENSMUSG00000028134	0.62	0.05	5.3E-01	7.1E-01	2.72	0.24	6.5E-03	2.9E-02	1.15	0.13	2.5E-01	1.0E+00	2.44	0.19	1.5E-02	1.6E-01	Ptbp2
ENSMUSG00000029387	-0.12	-0.01	9.0E-01	9.5E-01	-3.56	-0.26	3.7E-04	2.7E-03	0.16	0.02	8.7E-01	1.0E+00	-2.44	-0.25	1.5E-02	1.6E-01	Gtf2h3
ENSMUSG00000089756	-1.40	-0.15	1.6E-01	3.4E-01	1.00	0.11	3.2E-01	5.2E-01	-0.16	-0.02	8.7E-01	1.0E+00	2.44	0.26	1.5E-02	1.6E-01	Zfp966
ENSMUSG00000032417	2.28	0.40	2.3E-02	8.1E-02	4.77	0.91	1.9E-06	2.9E-05	0.87	0.18	3.8E-01	1.0E+00	2.43	0.51	1.5E-02	1.6E-01	Rwdd2a
ENSMUSG00000038235	-0.95	-0.11	3.4E-01	5.5E-01	-3.74	-0.45	1.9E-04	1.5E-03	-0.52	-0.08	6.0E-01	1.0E+00	-2.43	-0.33	1.5E-02	1.6E-01	F11r
ENSMUSG00000067860	-0.31	-0.08	7.6E-01	8.7E-01	2.98	0.83	2.9E-03	1.5E-02	0.95	0.25	3.4E-01	1.0E+00	2.43	0.91	1.5E-02	1.6E-01	Zic3
ENSMUSG00000037994	0.02	0.00	9.8E-01	9.9E-01	2.57	0.46	1.0E-02	4.1E-02	-0.48	-0.12	6.3E-01	1.0E+00	2.43	0.46	1.5E-02	1.6E-01	Slc9b2
ENSMUSG00000023885	1.09	0.29	2.8E-01	4.8E-01	4.78	1.06	1.7E-06	2.7E-05	0.69	0.19	4.9E-01	1.0E+00	2.43	0.77	1.5E-02	1.6E-01	Thbs2
ENSMUSG00000004268	0.38	0.03	7.0E-01	8.3E-01	-1.84	-0.15	6.6E-02	1.8E-01	-1.04	-0.11	3.0E-01	1.0E+00	-2.43	-0.18	1.5E-02	1.7E-01	Emg1
ENSMUSG00000034579	-6.10	-0.88	1.1E-09	4.2E-08	-1.48	-0.25	1.4E-01	3.0E-01	0.19	0.03	8.5E-01	1.0E+00	2.43	0.62	1.5E-02	1.7E-01	Pla2g3
ENSMUSG00000043019	1.34	0.13	1.8E-01	3.6E-01	3.46	0.35	5.4E-04	3.8E-03	0.53	0.07	5.9E-01	1.0E+00	2.43	0.22	1.5E-02	1.7E-01	Edem3
ENSMUSG00000033809	-0.44	-0.04	6.6E-01	8.1E-01	-3.47	-0.31	5.2E-04	3.6E-03	-1.54	-0.17	1.2E-01	1.0E+00	-2.43	-0.27	1.5E-02	1.7E-01	Alg3
ENSMUSG00000025867	-5.36	-0.61	8.1E-08	2.0E-06	-8.02	-1.02	1.0E-15	1.0E-13	-1.01	-0.11	3.1E-01	1.0E+00	-2.43	-0.40	1.5E-02	1.7E-01	Cplx2
ENSMUSG00000066952	3.85	1.04	1.2E-04	1.2E-03	1.41	0.32	1.6E-01	3.2E-01	-1.92	-0.52	5.5E-02	1.0E+00	-2.43	-0.72	1.5E-02	1.7E-01	Myo1h
ENSMUSG00000043432	3.69	0.44	2.2E-04	2.0E-03	0.81	0.08	4.2E-01	6.1E-01	-0.95	-0.13	3.4E-01	1.0E+00	-2.43	-0.35	1.5E-02	1.7E-01	Leng9
ENSMUSG00000026921	-1.10	-0.10	2.7E-01	4.7E-01	-3.82	-0.45	1.3E-04	1.1E-03	-0.51	-0.06	6.1E-01	1.0E+00	-2.43	-0.35	1.5E-02	1.7E-01	Egfl7
ENSMUSG00000040659	-2.19	-0.45	2.8E-02	9.6E-02	0.32	0.07	7.5E-01	8.7E-01	-0.10	-0.02	9.2E-01	1.0E+00	2.43	0.51	1.5E-02	1.7E-01	Efhd2
ENSMUSG00000106887	0.70	0.21	4.9E-01	6.7E-01	-1.81	-0.59	7.0E-02	1.8E-01	0.48	0.20	6.3E-01	1.0E+00	-2.43	-0.80	1.5E-02	1.7E-01	A930005G22Rik
ENSMUSG00000027534	0.66	0.11	5.1E-01	7.0E-01	2.28	0.39	2.3E-02	7.8E-02	-0.09	-0.02	9.3E-01	1.0E+00	2.43	0.29	1.5E-02	1.7E-01	Snx16
ENSMUSG00000073565	-0.50	-0.11	6.2E-01	7.8E-01	1.91	0.36	5.6E-02	1.5E-01	-0.02	0.00	9.9E-01	1.0E+00	2.43	0.47	1.5E-02	1.7E-01	Prr16
ENSMUSG00000048720	-0.99	-0.10	3.2E-01	5.2E-01	1.21	0.12	2.3E-01	4.2E-01	0.94	0.13	3.4E-01	1.0E+00	2.43	0.23	1.5E-02	1.7E-01	Tbc1d12
ENSMUSG00000046699	0.78	0.09	4.4E-01	6.3E-01	2.73	0.33	6.3E-03	2.8E-02	0.81	0.12	4.2E-01	1.0E+00	2.43	0.25	1.5E-02	1.7E-01	Slitrk4
ENSMUSG00000024027	-3.46	-1.13	5.3E-04	4.1E-03	1.38	0.85	1.7E-01	3.4E-01	0.32	0.12	7.5E-01	1.0E+00	2.43	1.98	1.5E-02	1.7E-01	Glp1r
ENSMUSG00000038736	2.54	0.25	1.1E-02	4.7E-02	4.71	0.48	2.5E-06	3.7E-05	-0.07	-0.01	9.4E-01	1.0E+00	2.42	0.24	1.5E-02	1.7E-01	Nudcd1
ENSMUSG00000102533	1.27	0.18	2.1E-01	3.9E-01	-1.84	-0.28	6.5E-02	1.7E-01	-1.56	-0.25	1.2E-01	1.0E+00	-2.42	-0.46	1.5E-02	1.7E-01	Gm37226
ENSMUSG00000043635	-4.16	-0.69	3.1E-05	3.8E-04	-6.15	-1.16	7.9E-10	2.7E-08	0.95	0.18	3.4E-01	1.0E+00	-2.42	-0.46	1.5E-02	1.7E-01	Adamts3
ENSMUSG00000067377	3.65	0.51	2.6E-04	2.3E-03	5.41	0.95	6.3E-08	1.4E-06	0.87	0.16	3.9E-01	1.0E+00	2.42	0.44	1.5E-02	1.7E-01	Tspan6
ENSMUSG00000025894	-0.90	-0.11	3.7E-01	5.7E-01	0.96	0.13	3.4E-01	5.4E-01	0.46	0.08	6.5E-01	1.0E+00	2.42	0.25	1.5E-02	1.7E-01	Aasdhppt
ENSMUSG00000003233	0.06	0.00	9.5E-01	9.8E-01	3.14	0.22	1.7E-03	9.7E-03	0.81	0.08	4.2E-01	1.0E+00	2.42	0.21	1.5E-02	1.7E-01	Dvl3
ENSMUSG00000069662	0.48	0.07	6.3E-01	7.9E-01	2.28	0.31	2.2E-02	7.7E-02	1.42	0.23	1.6E-01	1.0E+00	2.42	0.25	1.5E-02	1.7E-01	Marcks
ENSMUSG00000032449	1.03	0.08	3.0E-01	5.1E-01	3.39	0.30	6.9E-04	4.6E-03	0.72	0.08	4.7E-01	1.0E+00	2.42	0.23	1.5E-02	1.7E-01	Slc25a36
ENSMUSG00000020928	-0.75	-0.15	4.5E-01	6.5E-01	-3.10	-0.63	2.0E-03	1.1E-02	-1.60	-0.38	1.1E-01	1.0E+00	-2.42	-0.49	1.5E-02	1.7E-01	Higd1b
ENSMUSG00000030539	-1.66	-0.22	9.7E-02	2.3E-01	0.25	0.03	8.1E-01	9.0E-01	0.10	0.02	9.2E-01	1.0E+00	2.42	0.26	1.6E-02	1.7E-01	Sema4b
ENSMUSG00000035095	-1.02	-0.25	3.1E-01	5.1E-01	1.99	0.59	4.6E-02	1.3E-01	-0.57	-0.18	5.7E-01	1.0E+00	2.42	0.84	1.6E-02	1.7E-01	Fam167a
ENSMUSG00000052912	0.18	0.02	8.6E-01	9.3E-01	2.63	0.32	8.5E-03	3.6E-02	-0.27	-0.04	7.9E-01	1.0E+00	2.42	0.30	1.6E-02	1.7E-01	Smarca5-ps
ENSMUSG00000080374	2.19	1.02	2.9E-02	9.7E-02	-1.00	-0.36	3.2E-01	5.2E-01	-2.17	-0.82	3.0E-02	1.0E+00	-2.42	-1.39	1.6E-02	1.7E-01	Gm22953
ENSMUSG00000032006	-1.83	-0.29	6.7E-02	1.8E-01	2.21	0.44	2.7E-02	8.9E-02	0.49	0.09	6.3E-01	1.0E+00	2.42	0.73	1.6E-02	1.7E-01	Pdgfd
ENSMUSG00000020612	1.80	0.13	7.2E-02	1.9E-01	3.90	0.29	9.6E-05	8.7E-04	0.43	0.04	6.6E-01	1.0E+00	2.42	0.17	1.6E-02	1.7E-01	Prkar1a
ENSMUSG00000033184	-0.66	-0.05	5.1E-01	6.9E-01	1.48	0.14	1.4E-01	3.0E-01	0.53	0.06	5.9E-01	1.0E+00	2.42	0.19	1.6E-02	1.7E-01	Tmed7
ENSMUSG00000024646	-0.08	-0.01	9.4E-01	9.7E-01	-2.54	-0.22	1.1E-02	4.4E-02	-1.95	-0.18	5.2E-02	1.0E+00	-2.42	-0.21	1.6E-02	1.7E-01	Cyb5a
ENSMUSG00000055116	-1.92	-0.39	5.5E-02	1.6E-01	-3.20	-0.65	1.4E-03	8.2E-03	-1.52	-0.36	1.3E-01	1.0E+00	-2.42	-0.26	1.6E-02	1.7E-01	Arntl
ENSMUSG00000016256	-0.06	-0.01	9.5E-01	9.8E-01	-2.79	-0.24	5.3E-03	2.4E-02	-0.78	-0.08	4.4E-01	1.0E+00	-2.42	-0.23	1.6E-02	1.7E-01	Ctsz
ENSMUSG00000047139	-1.11	-0.42	2.7E-01	4.7E-01	0.39	0.15	7.0E-01	8.3E-01	0.25	0.13	8.1E-01	1.0E+00	2.42	0.57	1.6E-02	1.7E-01	Cd24a
ENSMUSG00000025209	2.51	0.22	1.2E-02	5.1E-02	-0.53	-0.05	6.0E-01	7.6E-01	-0.27	-0.03	7.9E-01	1.0E+00	-2.42	-0.26	1.6E-02	1.7E-01	Twnk
ENSMUSG00000007950	-3.96	-0.31	7.4E-05	7.9E-04	0.10	0.01	9.2E-01	9.6E-01	-0.74	-0.07	4.6E-01	1.0E+00	2.41	0.32	1.6E-02	1.7E-01	Abhd8
ENSMUSG00000034312	-4.50	-0.28	6.9E-06	1.0E-04	-1.63	-0.10	1.0E-01	2.4E-01	-0.82	-0.06	4.1E-01	1.0E+00	2.41	0.18	1.6E-02	1.7E-01	Iqsec1
ENSMUSG00000022540	2.48	0.22	1.3E-02	5.4E-02	-0.12	-0.01	9.0E-01	9.5E-01	-0.27	-0.03	7.9E-01	1.0E+00	-2.41	-0.23	1.6E-02	1.7E-01	Rogdi
ENSMUSG00000091890	-0.53	-0.09	6.0E-01	7.6E-01	-2.91	-0.53	3.6E-03	1.8E-02	-1.19	-0.24	2.3E-01	1.0E+00	-2.41	-0.43	1.6E-02	1.7E-01	A830073O21Rik
ENSMUSG00000087050	3.00	0.77	2.7E-03	1.6E-02	0.46	0.12	6.5E-01	8.0E-01	-1.25	-0.45	2.1E-01	1.0E+00	-2.41	-0.64	1.6E-02	1.7E-01	Dhrs13os
ENSMUSG00000030075	-2.58	-0.27	9.9E-03	4.4E-02	0.02	0.00	9.9E-01	9.9E-01	1.49	0.19	1.4E-01	1.0E+00	2.41	0.28	1.6E-02	1.7E-01	Cntn3
ENSMUSG00000028434	3.39	0.60	6.9E-04	5.1E-03	5.35	0.95	8.9E-08	2.0E-06	1.23	0.26	2.2E-01	1.0E+00	2.41	0.35	1.6E-02	1.7E-01	Epb41l4b
ENSMUSG00000024565	-0.35	-0.05	7.2E-01	8.5E-01	2.50	0.31	1.2E-02	4.8E-02	0.14	0.02	8.9E-01	1.0E+00	2.41	0.36	1.6E-02	1.7E-01	Sall3
ENSMUSG00000109128	4.38	1.65	1.2E-05	1.6E-04	1.74	0.56	8.2E-02	2.0E-01	-0.05	-0.03	9.6E-01	1.0E+00	-2.41	-1.09	1.6E-02	1.7E-01	Gm45022
ENSMUSG00000040280	0.89	0.17	3.7E-01	5.8E-01	-2.01	-0.40	4.5E-02	1.3E-01	-0.01	0.00	9.9E-01	1.0E+00	-2.41	-0.56	1.6E-02	1.7E-01	Ndufa4l2
ENSMUSG00000042524	-2.68	-0.36	7.3E-03	3.5E-02	-6.48	-0.73	9.2E-11	3.9E-09	-0.61	-0.08	5.4E-01	1.0E+00	-2.41	-0.36	1.6E-02	1.7E-01	Sun2
ENSMUSG00000032502	-1.94	-0.92	5.3E-02	1.5E-01	0.82	0.41	4.1E-01	6.1E-01	0.08	0.04	9.4E-01	1.0E+00	2.41	1.33	1.6E-02	1.7E-01	Stac
ENSMUSG00000034377	0.82	0.07	4.1E-01	6.1E-01	2.70	0.25	7.0E-03	3.1E-02	1.71	0.18	8.8E-02	1.0E+00	2.41	0.18	1.6E-02	1.7E-01	Tulp4
ENSMUSG00000085396	4.06	0.36	4.9E-05	5.5E-04	1.17	0.10	2.4E-01	4.4E-01	0.58	0.06	5.6E-01	1.0E+00	-2.41	-0.25	1.6E-02	1.7E-01	Firre
ENSMUSG00000046160	-1.48	-0.23	1.4E-01	3.0E-01	1.21	0.16	2.3E-01	4.1E-01	-0.35	-0.06	7.2E-01	1.0E+00	2.41	0.39	1.6E-02	1.7E-01	Olig1
ENSMUSG00000096947	0.33	0.11	7.4E-01	8.6E-01	-4.56	-0.86	5.0E-06	6.9E-05	-2.73	-0.49	6.4E-03	1.0E+00	-2.41	-0.97	1.6E-02	1.7E-01	Gm26723
ENSMUSG00000014226	-0.75	-0.11	4.5E-01	6.5E-01	1.44	0.23	1.5E-01	3.2E-01	-0.54	-0.10	5.9E-01	1.0E+00	2.41	0.34	1.6E-02	1.7E-01	Cacybp
ENSMUSG00000020644	-5.80	-0.87	6.8E-09	2.3E-07	-2.23	-0.37	2.6E-02	8.6E-02	0.67	0.10	5.0E-01	1.0E+00	2.41	0.51	1.6E-02	1.7E-01	Id2
ENSMUSG00000107868	2.97	0.60	3.0E-03	1.7E-02	0.44	0.09	6.6E-01	8.1E-01	0.42	0.12	6.7E-01	1.0E+00	-2.41	-0.51	1.6E-02	1.7E-01	Gm5112
ENSMUSG00000030861	1.94	0.15	5.3E-02	1.5E-01	3.96	0.37	7.6E-05	7.1E-04	1.29	0.13	2.0E-01	1.0E+00	2.41	0.22	1.6E-02	1.7E-01	Acadsb
ENSMUSG00000038145	1.11	0.07	2.7E-01	4.7E-01	3.75	0.29	1.8E-04	1.5E-03	-0.60	-0.05	5.5E-01	1.0E+00	2.40	0.22	1.6E-02	1.7E-01	Snrk
ENSMUSG00000031059	-1.43	-0.09	1.5E-01	3.2E-01	1.41	0.11	1.6E-01	3.3E-01	-0.94	-0.08	3.5E-01	1.0E+00	2.40	0.20	1.6E-02	1.7E-01	Ndufb11
ENSMUSG00000030519	-0.46	-0.05	6.5E-01	8.0E-01	2.12	0.24	3.4E-02	1.1E-01	-0.46	-0.06	6.5E-01	1.0E+00	2.40	0.30	1.6E-02	1.7E-01	Apba2
ENSMUSG00000026819	-4.42	-0.61	1.0E-05	1.4E-04	-2.41	-0.35	1.6E-02	5.9E-02	-0.36	-0.06	7.2E-01	1.0E+00	2.40	0.26	1.6E-02	1.7E-01	Slc25a25
ENSMUSG00000028373	-1.29	-0.14	2.0E-01	3.8E-01	1.39	0.18	1.7E-01	3.4E-01	0.09	0.01	9.3E-01	1.0E+00	2.40	0.32	1.6E-02	1.7E-01	Astn2
ENSMUSG00000024835	0.20	0.02	8.4E-01	9.2E-01	-2.29	-0.24	2.2E-02	7.7E-02	0.17	0.02	8.7E-01	1.0E+00	-2.40	-0.26	1.6E-02	1.7E-01	Coro1b
ENSMUSG00000035107	0.00	0.00	1.0E+00	1.0E+00	2.68	0.21	7.3E-03	3.2E-02	-0.03	0.00	9.8E-01	1.0E+00	2.40	0.21	1.6E-02	1.7E-01	Dcbld2
ENSMUSG00000003970	-2.02	-0.11	4.3E-02	1.3E-01	0.67	0.04	5.0E-01	6.8E-01	-0.07	-0.01	9.5E-01	1.0E+00	2.40	0.15	1.6E-02	1.7E-01	Rpl8
ENSMUSG00000041238	2.84	0.49	4.5E-03	2.4E-02	5.35	0.88	8.7E-08	1.9E-06	1.24	0.28	2.1E-01	1.0E+00	2.40	0.39	1.6E-02	1.7E-01	Rbbp8
ENSMUSG00000025759	0.73	0.06	4.6E-01	6.6E-01	-2.19	-0.18	2.8E-02	9.3E-02	-0.73	-0.07	4.7E-01	1.0E+00	-2.40	-0.24	1.6E-02	1.7E-01	Mfsd8
ENSMUSG00000073424	-5.60	-0.85	2.2E-08	6.2E-07	-2.69	-0.39	7.2E-03	3.1E-02	1.24	0.19	2.1E-01	1.0E+00	2.40	0.46	1.6E-02	1.7E-01	Cyp4f15
ENSMUSG00000026469	-1.77	-0.10	7.6E-02	2.0E-01	1.81	0.16	7.0E-02	1.8E-01	0.59	0.05	5.6E-01	1.0E+00	2.40	0.26	1.6E-02	1.7E-01	Xpr1
ENSMUSG00000070520	-1.42	-0.12	1.6E-01	3.3E-01	1.58	0.16	1.1E-01	2.6E-01	0.83	0.09	4.1E-01	1.0E+00	2.40	0.28	1.6E-02	1.7E-01	Nsmce3
ENSMUSG00000063253	0.00	0.00	1.0E+00	1.0E+00	2.25	0.29	2.4E-02	8.2E-02	0.26	0.04	7.9E-01	1.0E+00	2.40	0.29	1.6E-02	1.7E-01	Scoc
ENSMUSG00000022358	-3.78	-0.45	1.5E-04	1.5E-03	-6.51	-0.74	7.4E-11	3.2E-09	0.88	0.12	3.8E-01	1.0E+00	-2.40	-0.28	1.7E-02	1.7E-01	Fbxo32
ENSMUSG00000005357	3.65	0.77	2.6E-04	2.2E-03	5.81	1.26	6.4E-09	1.8E-07	0.37	0.10	7.1E-01	1.0E+00	2.40	0.50	1.7E-02	1.7E-01	Slc1a6
ENSMUSG00000038886	-1.92	-0.20	5.4E-02	1.5E-01	-4.44	-0.45	9.2E-06	1.2E-04	-0.58	-0.07	5.6E-01	1.0E+00	-2.40	-0.25	1.6E-02	1.7E-01	Man2a2
ENSMUSG00000051316	-1.61	-0.23	1.1E-01	2.5E-01	0.90	0.13	3.7E-01	5.7E-01	0.18	0.03	8.6E-01	1.0E+00	2.40	0.36	1.7E-02	1.7E-01	Taf7
ENSMUSG00000027195	-0.89	-0.08	3.7E-01	5.8E-01	1.93	0.19	5.4E-02	1.5E-01	-1.44	-0.15	1.5E-01	1.0E+00	2.40	0.27	1.7E-02	1.7E-01	Hsd17b12
ENSMUSG00000028546	-0.70	-0.24	4.9E-01	6.7E-01	1.89	0.60	5.8E-02	1.6E-01	0.55	0.23	5.9E-01	1.0E+00	2.40	0.85	1.7E-02	1.7E-01	Elavl4
ENSMUSG00000052726	0.32	0.05	7.5E-01	8.7E-01	3.40	0.62	6.7E-04	4.5E-03	1.03	0.18	3.0E-01	1.0E+00	2.39	0.57	1.7E-02	1.7E-01	Kcnt2
ENSMUSG00000030882	-6.97	-1.62	3.3E-12	2.1E-10	-5.02	-1.04	5.1E-07	9.3E-06	1.67	0.39	9.4E-02	1.0E+00	2.39	0.58	1.7E-02	1.7E-01	Dnhd1
ENSMUSG00000032280	-2.56	-0.33	1.1E-02	4.6E-02	0.04	0.01	9.6E-01	9.8E-01	-0.13	-0.02	9.0E-01	1.0E+00	2.39	0.34	1.7E-02	1.7E-01	Tle3
ENSMUSG00000014602	-0.62	-0.04	5.4E-01	7.2E-01	1.57	0.11	1.2E-01	2.6E-01	0.54	0.05	5.9E-01	1.0E+00	2.39	0.16	1.7E-02	1.7E-01	Kif1a
ENSMUSG00000068882	0.17	0.02	8.7E-01	9.3E-01	2.31	0.25	2.1E-02	7.3E-02	-0.15	-0.02	8.8E-01	1.0E+00	2.39	0.24	1.7E-02	1.7E-01	Ssb
ENSMUSG00000104597	-3.56	-0.35	3.7E-04	3.0E-03	-7.15	-0.67	8.6E-13	5.3E-11	1.17	0.11	2.4E-01	1.0E+00	-2.39	-0.31	1.7E-02	1.7E-01	B230334C09Rik
ENSMUSG00000030865	0.29	0.06	7.7E-01	8.8E-01	-2.71	-0.49	6.8E-03	3.0E-02	-1.29	-0.28	2.0E-01	1.0E+00	-2.39	-0.55	1.7E-02	1.7E-01	Chp2
ENSMUSG00000032518	-6.79	-0.37	1.1E-11	6.6E-10	-4.65	-0.26	3.3E-06	4.7E-05	-0.87	-0.07	3.8E-01	1.0E+00	2.39	0.11	1.7E-02	1.7E-01	Rpsa
ENSMUSG00000021182	-3.54	-0.64	4.0E-04	3.2E-03	-6.94	-1.13	3.9E-12	2.2E-10	-0.45	-0.08	6.6E-01	1.0E+00	-2.39	-0.49	1.7E-02	1.7E-01	Ccdc88c
ENSMUSG00000037070	3.22	0.23	1.3E-03	8.6E-03	5.42	0.42	6.0E-08	1.4E-06	-0.18	-0.02	8.5E-01	1.0E+00	2.39	0.19	1.7E-02	1.7E-01	Rbmxl1
ENSMUSG00000030059	-0.20	-0.02	8.4E-01	9.2E-01	2.56	0.24	1.0E-02	4.2E-02	0.33	0.04	7.4E-01	1.0E+00	2.39	0.26	1.7E-02	1.7E-01	Tmf1
ENSMUSG00000035397	-7.90	-0.80	2.8E-15	3.1E-13	-9.33	-1.15	1.0E-20	2.2E-18	-0.40	-0.05	6.9E-01	1.0E+00	-2.39	-0.34	1.7E-02	1.7E-01	Klf16
ENSMUSG00000032586	-8.72	-1.42	2.7E-18	4.6E-16	-11.25	-1.77	2.4E-29	1.4E-26	0.95	0.17	3.4E-01	1.0E+00	-2.39	-0.34	1.7E-02	1.8E-01	Traip
ENSMUSG00000093686	1.15	0.26	2.5E-01	4.5E-01	-1.24	-0.33	2.1E-01	4.0E-01	-1.17	-0.35	2.4E-01	1.0E+00	-2.39	-0.59	1.7E-02	1.8E-01	Gm4705
ENSMUSG00000039809	-0.39	-0.07	7.0E-01	8.3E-01	2.27	0.37	2.3E-02	8.0E-02	0.18	0.03	8.6E-01	1.0E+00	2.39	0.44	1.7E-02	1.8E-01	Gabbr2
ENSMUSG00000039313	0.44	0.13	6.6E-01	8.1E-01	2.49	1.12	1.3E-02	5.0E-02	0.29	0.11	7.7E-01	1.0E+00	2.39	0.99	1.7E-02	1.8E-01	Minar1
ENSMUSG00000026470	0.66	0.06	5.1E-01	6.9E-01	-2.16	-0.21	3.0E-02	9.8E-02	-0.77	-0.09	4.4E-01	1.0E+00	-2.39	-0.27	1.7E-02	1.8E-01	Stx6
ENSMUSG00000052906	-1.41	-0.21	1.6E-01	3.3E-01	0.36	0.06	7.2E-01	8.5E-01	0.38	0.07	7.1E-01	1.0E+00	2.39	0.27	1.7E-02	1.8E-01	Ubxn8
ENSMUSG00000101845	2.06	0.78	4.0E-02	1.2E-01	-1.40	-0.47	1.6E-01	3.3E-01	-0.77	-0.31	4.4E-01	1.0E+00	-2.39	-1.25	1.7E-02	1.8E-01	Gm28198
ENSMUSG00000006471	0.20	0.03	8.4E-01	9.2E-01	-2.25	-0.34	2.5E-02	8.3E-02	-0.39	-0.07	7.0E-01	1.0E+00	-2.39	-0.36	1.7E-02	1.8E-01	Ndor1
ENSMUSG00000024883	-6.75	-0.90	1.5E-11	8.6E-10	-8.65	-1.45	5.1E-18	7.3E-16	-0.29	-0.04	7.7E-01	1.0E+00	-2.39	-0.55	1.7E-02	1.8E-01	Rin1
ENSMUSG00000030798	-0.14	-0.02	8.9E-01	9.5E-01	-3.87	-0.50	1.1E-04	9.8E-04	0.72	0.11	4.7E-01	1.0E+00	-2.39	-0.48	1.7E-02	1.8E-01	Cd37
ENSMUSG00000024410	4.53	0.31	6.0E-06	8.9E-05	1.60	0.11	1.1E-01	2.5E-01	-0.61	-0.06	5.4E-01	1.0E+00	-2.39	-0.20	1.7E-02	1.8E-01	Rmc1
ENSMUSG00000041920	-2.50	-0.51	1.3E-02	5.3E-02	-5.40	-1.01	6.6E-08	1.5E-06	-0.93	-0.20	3.5E-01	1.0E+00	-2.39	-0.50	1.7E-02	1.8E-01	Slc16a6
ENSMUSG00000027220	-1.07	-0.34	2.9E-01	4.9E-01	2.27	0.50	2.3E-02	7.9E-02	0.08	0.03	9.3E-01	1.0E+00	2.39	0.84	1.7E-02	1.8E-01	Syt13
ENSMUSG00000030541	-1.84	-0.15	6.5E-02	1.8E-01	1.29	0.12	2.0E-01	3.8E-01	0.65	0.07	5.2E-01	1.0E+00	2.38	0.28	1.7E-02	1.8E-01	Idh2
ENSMUSG00000028126	1.20	0.07	2.3E-01	4.3E-01	-2.32	-0.17	2.0E-02	7.2E-02	0.08	0.01	9.3E-01	1.0E+00	-2.38	-0.23	1.7E-02	1.8E-01	Pip5k1a
ENSMUSG00000084915	4.42	0.66	9.8E-06	1.4E-04	1.94	0.27	5.3E-02	1.5E-01	0.54	0.11	5.9E-01	1.0E+00	-2.38	-0.39	1.7E-02	1.8E-01	C230037L18Rik
ENSMUSG00000073968	2.34	0.32	1.9E-02	7.3E-02	-0.08	-0.01	9.3E-01	9.7E-01	0.05	0.01	9.6E-01	1.0E+00	-2.38	-0.32	1.7E-02	1.8E-01	Trim68
ENSMUSG00000030530	-1.04	-0.08	3.0E-01	5.0E-01	2.21	0.16	2.7E-02	8.9E-02	-0.06	-0.01	9.5E-01	1.0E+00	2.38	0.24	1.7E-02	1.8E-01	Furin
ENSMUSG00000034621	0.94	0.11	3.5E-01	5.5E-01	-1.57	-0.17	1.2E-01	2.6E-01	-0.60	-0.08	5.5E-01	1.0E+00	-2.38	-0.28	1.7E-02	1.8E-01	Gpatch8
ENSMUSG00000058153	-0.36	-0.13	7.2E-01	8.5E-01	2.51	0.72	1.2E-02	4.7E-02	0.45	0.18	6.6E-01	1.0E+00	2.38	0.84	1.7E-02	1.8E-01	Sez6l
ENSMUSG00000033060	-1.17	-0.12	2.4E-01	4.4E-01	-4.33	-0.53	1.5E-05	1.8E-04	-0.24	-0.02	8.1E-01	1.0E+00	-2.38	-0.41	1.7E-02	1.8E-01	Lmo7
ENSMUSG00000026848	1.64	0.12	1.0E-01	2.4E-01	-0.82	-0.06	4.1E-01	6.1E-01	-0.29	-0.03	7.8E-01	1.0E+00	-2.38	-0.18	1.7E-02	1.8E-01	Tor1b
ENSMUSG00000028790	-1.23	-0.09	2.2E-01	4.1E-01	1.15	0.09	2.5E-01	4.4E-01	-0.06	-0.01	9.6E-01	1.0E+00	2.38	0.18	1.7E-02	1.8E-01	Khdrbs1
ENSMUSG00000026825	-0.22	-0.02	8.2E-01	9.1E-01	1.68	0.18	9.4E-02	2.2E-01	0.51	0.07	6.1E-01	1.0E+00	2.38	0.20	1.7E-02	1.8E-01	Dnm1
ENSMUSG00000022558	1.04	0.14	3.0E-01	5.0E-01	2.60	0.35	9.4E-03	3.9E-02	0.14	0.02	8.9E-01	1.0E+00	2.38	0.21	1.7E-02	1.8E-01	Mroh1
ENSMUSG00000035769	0.55	0.09	5.8E-01	7.5E-01	2.92	0.49	3.5E-03	1.7E-02	0.53	0.12	5.9E-01	1.0E+00	2.38	0.40	1.7E-02	1.8E-01	Xylb
ENSMUSG00000032374	0.38	0.05	7.0E-01	8.4E-01	3.54	0.42	3.9E-04	2.9E-03	0.99	0.16	3.2E-01	1.0E+00	2.38	0.38	1.7E-02	1.8E-01	Plod2
ENSMUSG00000030306	0.51	0.04	6.1E-01	7.7E-01	-3.41	-0.20	6.5E-04	4.3E-03	1.33	0.10	1.8E-01	1.0E+00	-2.38	-0.24	1.7E-02	1.8E-01	Tmtc1
ENSMUSG00000097799	1.85	0.91	6.5E-02	1.8E-01	-0.83	-0.28	4.1E-01	6.0E-01	-1.60	-0.56	1.1E-01	1.0E+00	-2.38	-1.20	1.7E-02	1.8E-01	Gm26899
ENSMUSG00000040423	0.46	0.04	6.4E-01	8.0E-01	2.48	0.23	1.3E-02	5.1E-02	1.21	0.14	2.2E-01	1.0E+00	2.38	0.19	1.7E-02	1.8E-01	Rc3h1
ENSMUSG00000071266	1.68	0.17	9.2E-02	2.3E-01	3.72	0.41	2.0E-04	1.6E-03	-0.22	-0.03	8.3E-01	1.0E+00	2.38	0.24	1.7E-02	1.8E-01	Zfp946
ENSMUSG00000021796	-3.82	-0.26	1.3E-04	1.3E-03	-0.69	-0.06	4.9E-01	6.8E-01	0.30	0.03	7.6E-01	1.0E+00	2.38	0.21	1.7E-02	1.8E-01	Bmpr1a
ENSMUSG00000117959	1.83	0.52	6.7E-02	1.8E-01	-1.30	-0.38	1.9E-01	3.7E-01	-0.24	-0.09	8.1E-01	1.0E+00	-2.38	-0.90	1.7E-02	1.8E-01
ENSMUSG00000057895	0.73	0.11	4.7E-01	6.6E-01	3.75	0.57	1.8E-04	1.5E-03	-0.09	-0.02	9.3E-01	1.0E+00	2.38	0.46	1.7E-02	1.8E-01	Zfp105
ENSMUSG00000072572	-9.76	-1.93	1.7E-22	5.0E-20	-7.50	-1.50	6.2E-14	4.6E-12	-0.81	-0.18	4.2E-01	1.0E+00	2.38	0.44	1.7E-02	1.8E-01	Slc39a2
ENSMUSG00000032936	-5.48	-0.58	4.3E-08	1.1E-06	-7.27	-0.95	3.7E-13	2.4E-11	-0.73	-0.09	4.6E-01	1.0E+00	-2.38	-0.36	1.8E-02	1.8E-01	Camkv
ENSMUSG00000097789	-3.09	-0.58	2.0E-03	1.2E-02	-6.28	-1.17	3.5E-10	1.3E-08	-1.32	-0.23	1.9E-01	1.0E+00	-2.38	-0.59	1.8E-02	1.8E-01	Gm2115
ENSMUSG00000112925	1.77	0.40	7.7E-02	2.0E-01	-1.38	-0.33	1.7E-01	3.4E-01	-0.47	-0.14	6.4E-01	1.0E+00	-2.38	-0.72	1.8E-02	1.8E-01	Gm31763
ENSMUSG00000073436	1.28	0.22	2.0E-01	3.9E-01	-1.87	-0.28	6.1E-02	1.6E-01	-1.20	-0.20	2.3E-01	1.0E+00	-2.37	-0.50	1.8E-02	1.8E-01	Eme2
ENSMUSG00000002205	0.71	0.06	4.8E-01	6.7E-01	-2.05	-0.19	4.1E-02	1.2E-01	-0.34	-0.04	7.3E-01	1.0E+00	-2.37	-0.25	1.8E-02	1.8E-01	Vrk3
ENSMUSG00000025899	2.44	0.23	1.5E-02	6.0E-02	4.19	0.44	2.9E-05	3.1E-04	0.64	0.08	5.3E-01	1.0E+00	2.37	0.21	1.8E-02	1.8E-01	Alkbh8
ENSMUSG00000103332	5.67	0.92	1.4E-08	4.3E-07	3.37	0.52	7.4E-04	4.9E-03	1.54	0.28	1.2E-01	1.0E+00	-2.37	-0.40	1.8E-02	1.8E-01	Pcdhga2
ENSMUSG00000022040	-3.98	-0.34	6.9E-05	7.4E-04	-6.91	-0.57	4.9E-12	2.7E-10	-1.45	-0.14	1.5E-01	1.0E+00	-2.37	-0.23	1.8E-02	1.8E-01	Ephx2
ENSMUSG00000046523	-2.15	-0.29	3.2E-02	1.0E-01	-0.24	-0.03	8.1E-01	9.0E-01	1.01	0.17	3.1E-01	1.0E+00	2.37	0.26	1.8E-02	1.8E-01	Kctd4
ENSMUSG00000115987	5.71	0.45	1.1E-08	3.6E-07	3.19	0.25	1.4E-03	8.4E-03	-0.34	-0.04	7.3E-01	1.0E+00	-2.37	-0.20	1.8E-02	1.8E-01	Vps28
ENSMUSG00000007836	-1.61	-0.13	1.1E-01	2.5E-01	0.70	0.06	4.8E-01	6.7E-01	0.97	0.10	3.3E-01	1.0E+00	2.37	0.19	1.8E-02	1.8E-01	Hnrnpa0
ENSMUSG00000049571	-0.97	-0.22	3.3E-01	5.4E-01	2.09	0.64	3.7E-02	1.1E-01	1.66	0.42	9.6E-02	1.0E+00	2.37	0.86	1.8E-02	1.8E-01	Cfap46
ENSMUSG00000038916	0.28	0.03	7.8E-01	8.8E-01	2.81	0.26	5.0E-03	2.3E-02	-1.12	-0.12	2.6E-01	1.0E+00	2.37	0.23	1.8E-02	1.8E-01	Soga3
ENSMUSG00000048617	1.85	0.40	6.4E-02	1.7E-01	4.56	0.98	5.1E-06	7.0E-05	0.45	0.14	6.5E-01	1.0E+00	2.37	0.58	1.8E-02	1.8E-01	Rtbdn
ENSMUSG00000038267	-2.42	-0.18	1.6E-02	6.2E-02	-5.01	-0.38	5.4E-07	9.6E-06	-2.04	-0.16	4.1E-02	1.0E+00	-2.37	-0.19	1.8E-02	1.8E-01	Slc22a23
ENSMUSG00000031278	0.34	0.04	7.3E-01	8.5E-01	2.87	0.37	4.1E-03	2.0E-02	0.73	0.11	4.6E-01	1.0E+00	2.37	0.33	1.8E-02	1.8E-01	Acsl4
ENSMUSG00000004994	3.19	0.28	1.4E-03	9.5E-03	-0.49	-0.05	6.3E-01	7.8E-01	-0.45	-0.05	6.5E-01	1.0E+00	-2.37	-0.33	1.8E-02	1.8E-01	Ccdc130
ENSMUSG00000029608	-8.14	-0.69	3.8E-16	5.0E-14	-4.14	-0.40	3.4E-05	3.6E-04	-1.47	-0.13	1.4E-01	1.0E+00	2.37	0.29	1.8E-02	1.8E-01	Rph3a
ENSMUSG00000006342	-2.97	-0.70	3.0E-03	1.7E-02	-0.23	-0.06	8.2E-01	9.1E-01	0.96	0.27	3.4E-01	1.0E+00	2.37	0.64	1.8E-02	1.8E-01	Susd2
ENSMUSG00000085562	-3.00	-1.42	2.7E-03	1.6E-02	0.28	0.15	7.8E-01	8.8E-01	-0.46	-0.24	6.5E-01	1.0E+00	2.37	1.57	1.8E-02	1.8E-01	2610028E06Rik
ENSMUSG00000085687	1.80	0.29	7.2E-02	1.9E-01	-1.08	-0.17	2.8E-01	4.8E-01	0.50	0.10	6.2E-01	1.0E+00	-2.37	-0.46	1.8E-02	1.8E-01	Gm16153
ENSMUSG00000097397	1.41	0.24	1.6E-01	3.3E-01	-1.98	-0.36	4.8E-02	1.4E-01	0.31	0.07	7.5E-01	1.0E+00	-2.37	-0.60	1.8E-02	1.8E-01	Gm16861
ENSMUSG00000089957	1.58	0.26	1.1E-01	2.6E-01	-1.72	-0.38	8.5E-02	2.1E-01	0.66	0.15	5.1E-01	1.0E+00	-2.37	-0.64	1.8E-02	1.8E-01	A830011K09Rik
ENSMUSG00000021820	1.00	0.13	3.2E-01	5.2E-01	3.27	0.38	1.1E-03	6.7E-03	0.74	0.11	4.6E-01	1.0E+00	2.37	0.25	1.8E-02	1.8E-01	Camk2g
ENSMUSG00000034160	3.66	0.22	2.5E-04	2.2E-03	0.75	0.04	4.5E-01	6.4E-01	0.27	0.02	7.9E-01	1.0E+00	-2.37	-0.18	1.8E-02	1.8E-01	Ogt
ENSMUSG00000075478	1.30	0.30	1.9E-01	3.8E-01	3.39	0.71	7.0E-04	4.6E-03	0.23	0.08	8.2E-01	1.0E+00	2.37	0.42	1.8E-02	1.8E-01	Slitrk1
ENSMUSG00000009376	0.65	0.23	5.2E-01	7.0E-01	4.54	1.27	5.6E-06	7.6E-05	0.79	0.29	4.3E-01	1.0E+00	2.37	1.05	1.8E-02	1.8E-01	Met
ENSMUSG00000033419	0.50	0.07	6.1E-01	7.8E-01	3.02	0.37	2.6E-03	1.4E-02	0.87	0.13	3.8E-01	1.0E+00	2.37	0.30	1.8E-02	1.8E-01	Snap91
ENSMUSG00000042303	1.88	0.18	6.0E-02	1.7E-01	-0.40	-0.04	6.9E-01	8.3E-01	-0.32	-0.04	7.5E-01	1.0E+00	-2.37	-0.21	1.8E-02	1.8E-01	Sgsm3
ENSMUSG00000000794	-2.74	-0.30	6.1E-03	3.0E-02	-4.58	-0.53	4.6E-06	6.3E-05	-1.24	-0.17	2.1E-01	1.0E+00	-2.37	-0.22	1.8E-02	1.8E-01	Kcnn3
ENSMUSG00000041817	3.84	0.40	1.2E-04	1.2E-03	6.23	0.68	4.7E-10	1.7E-08	1.16	0.15	2.5E-01	1.0E+00	2.36	0.28	1.8E-02	1.8E-01	Fam169a
ENSMUSG00000085888	1.68	0.62	9.2E-02	2.3E-01	-1.76	-0.47	7.8E-02	2.0E-01	-0.44	-0.14	6.6E-01	1.0E+00	-2.36	-1.09	1.8E-02	1.8E-01	Gm12224
ENSMUSG00000115667	-0.09	-0.01	9.3E-01	9.7E-01	-2.63	-0.43	8.7E-03	3.6E-02	-0.45	-0.09	6.5E-01	1.0E+00	-2.36	-0.41	1.8E-02	1.8E-01	Gm10389
ENSMUSG00000021250	-2.24	-1.29	2.5E-02	8.8E-02	-1.03	-0.60	3.0E-01	5.0E-01	0.15	0.12	8.8E-01	1.0E+00	2.36	0.70	1.8E-02	1.8E-01	Fos
ENSMUSG00000026500	2.20	0.78	2.8E-02	9.5E-02	-0.49	-0.19	6.2E-01	7.8E-01	-1.77	-0.69	7.7E-02	1.0E+00	-2.36	-0.98	1.8E-02	1.8E-01	Cox20
ENSMUSG00000071646	1.85	0.12	6.4E-02	1.7E-01	-0.91	-0.06	3.6E-01	5.6E-01	0.29	0.03	7.7E-01	1.0E+00	-2.36	-0.18	1.8E-02	1.8E-01	Mta2
ENSMUSG00000031130	1.06	0.54	2.9E-01	4.9E-01	3.45	1.98	5.7E-04	3.9E-03	0.70	0.47	4.8E-01	1.0E+00	2.36	1.44	1.8E-02	1.8E-01	Brs3
ENSMUSG00000093629	1.02	0.18	3.1E-01	5.1E-01	-2.07	-0.41	3.9E-02	1.2E-01	-0.18	-0.04	8.6E-01	1.0E+00	-2.36	-0.58	1.8E-02	1.8E-01	Prox2os
ENSMUSG00000070871	-4.33	-0.40	1.5E-05	2.0E-04	-7.13	-0.68	1.0E-12	6.3E-11	-0.47	-0.05	6.4E-01	1.0E+00	-2.36	-0.27	1.8E-02	1.8E-01	Ccnyl1
ENSMUSG00000044708	-4.11	-0.42	4.0E-05	4.6E-04	-0.41	-0.05	6.8E-01	8.2E-01	-0.62	-0.06	5.4E-01	1.0E+00	2.36	0.37	1.8E-02	1.8E-01	Kcnj10
ENSMUSG00000030621	-0.68	-0.07	4.9E-01	6.8E-01	-3.44	-0.42	5.9E-04	4.0E-03	-1.29	-0.15	2.0E-01	1.0E+00	-2.36	-0.34	1.8E-02	1.8E-01	Me3
ENSMUSG00000046456	0.62	0.16	5.3E-01	7.1E-01	-2.50	-0.57	1.3E-02	4.9E-02	-1.84	-0.42	6.6E-02	1.0E+00	-2.36	-0.74	1.8E-02	1.8E-01	Tmem150b
ENSMUSG00000020097	4.06	0.25	4.9E-05	5.5E-04	0.99	0.06	3.2E-01	5.2E-01	0.51	0.04	6.1E-01	1.0E+00	-2.36	-0.18	1.8E-02	1.8E-01	Sgpl1
ENSMUSG00000054792	4.04	0.29	5.3E-05	5.9E-04	1.48	0.11	1.4E-01	3.0E-01	-1.17	-0.11	2.4E-01	1.0E+00	-2.36	-0.18	1.8E-02	1.8E-01	Klhl18
ENSMUSG00000015852	-2.63	-0.32	8.7E-03	3.9E-02	-5.90	-0.67	3.6E-09	1.1E-07	-2.11	-0.23	3.5E-02	1.0E+00	-2.36	-0.35	1.8E-02	1.8E-01	Fcrls
ENSMUSG00000058057	-1.92	-0.51	5.5E-02	1.6E-01	0.83	0.19	4.1E-01	6.0E-01	0.01	0.00	9.9E-01	1.0E+00	2.36	0.70	1.8E-02	1.8E-01	Mettl7a3
ENSMUSG00000086999	1.89	0.63	5.9E-02	1.6E-01	-1.44	-0.34	1.5E-01	3.1E-01	-1.56	-0.44	1.2E-01	1.0E+00	-2.36	-0.98	1.8E-02	1.8E-01	Bcas1os2
ENSMUSG00000079157	1.73	0.28	8.3E-02	2.1E-01	4.28	0.66	1.9E-05	2.2E-04	-0.07	-0.01	9.4E-01	1.0E+00	2.36	0.38	1.8E-02	1.8E-01	Fam155a
ENSMUSG00000020253	0.66	0.09	5.1E-01	6.9E-01	3.75	0.51	1.8E-04	1.5E-03	0.27	0.04	7.8E-01	1.0E+00	2.36	0.43	1.8E-02	1.8E-01	Ppm1m
ENSMUSG00000028033	-5.39	-0.57	7.1E-08	1.8E-06	-7.90	-0.93	2.7E-15	2.5E-13	1.02	0.12	3.1E-01	1.0E+00	-2.36	-0.36	1.8E-02	1.8E-01	Kcnq5
ENSMUSG00000028330	2.40	0.19	1.6E-02	6.4E-02	0.22	0.02	8.3E-01	9.1E-01	-0.82	-0.08	4.1E-01	1.0E+00	-2.36	-0.17	1.8E-02	1.8E-01	Ncbp1
ENSMUSG00000051029	-7.63	-1.72	2.4E-14	2.3E-12	-1.42	-0.51	1.6E-01	3.2E-01	-0.04	-0.01	9.7E-01	1.0E+00	2.36	1.21	1.8E-02	1.8E-01	Serpinb1b
ENSMUSG00000064702	2.43	1.49	1.5E-02	6.0E-02	-0.90	-0.37	3.7E-01	5.7E-01	-0.94	-0.48	3.5E-01	1.0E+00	-2.36	-1.86	1.8E-02	1.8E-01	Gm24950
ENSMUSG00000026649	-0.03	-0.01	9.8E-01	9.9E-01	3.21	0.83	1.3E-03	8.0E-03	0.40	0.12	6.9E-01	1.0E+00	2.36	0.84	1.8E-02	1.8E-01	Cfap126
ENSMUSG00000056812	-4.58	-0.57	4.6E-06	7.1E-05	-6.73	-0.78	1.7E-11	8.2E-10	-1.38	-0.19	1.7E-01	1.0E+00	-2.36	-0.21	1.9E-02	1.8E-01	St8sia3
ENSMUSG00000031246	2.12	0.23	3.4E-02	1.1E-01	4.05	0.44	5.1E-05	5.0E-04	0.98	0.13	3.3E-01	1.0E+00	2.36	0.21	1.9E-02	1.8E-01	Sh3bgrl
ENSMUSG00000024614	1.54	0.16	1.2E-01	2.8E-01	3.42	0.43	6.3E-04	4.2E-03	0.32	0.05	7.5E-01	1.0E+00	2.35	0.26	1.9E-02	1.8E-01	Tmx3
ENSMUSG00000009569	-0.03	0.00	9.8E-01	9.9E-01	-3.33	-0.35	8.6E-04	5.5E-03	-0.53	-0.05	5.9E-01	1.0E+00	-2.36	-0.34	1.9E-02	1.8E-01	Mrtfb
ENSMUSG00000029221	-0.07	0.00	9.4E-01	9.7E-01	2.70	0.16	7.0E-03	3.0E-02	0.13	0.01	9.0E-01	1.0E+00	2.35	0.17	1.9E-02	1.8E-01	Slc30a9
ENSMUSG00000018378	0.01	0.00	9.9E-01	1.0E+00	2.60	0.27	9.4E-03	3.9E-02	1.20	0.15	2.3E-01	1.0E+00	2.35	0.28	1.9E-02	1.8E-01	Cuedc1
ENSMUSG00000022194	5.56	0.43	2.7E-08	7.6E-07	3.57	0.28	3.5E-04	2.6E-03	-0.29	-0.03	7.8E-01	1.0E+00	-2.35	-0.15	1.9E-02	1.8E-01	Pabpn1
ENSMUSG00000055239	-2.12	-0.16	3.4E-02	1.1E-01	-0.09	-0.01	9.3E-01	9.7E-01	-0.78	-0.08	4.4E-01	1.0E+00	2.35	0.16	1.9E-02	1.8E-01	Kcmf1
ENSMUSG00000025316	0.90	0.19	3.7E-01	5.7E-01	-0.18	-0.04	8.6E-01	9.3E-01	-0.01	0.00	9.9E-01	1.0E+00	-2.35	-0.23	1.9E-02	1.8E-01	Banp
ENSMUSG00000009741	-2.34	-0.15	1.9E-02	7.2E-02	-5.00	-0.32	5.8E-07	1.0E-05	0.31	0.03	7.6E-01	1.0E+00	-2.35	-0.17	1.9E-02	1.8E-01	Ubp1
ENSMUSG00000022788	2.04	0.30	4.1E-02	1.3E-01	4.15	0.61	3.3E-05	3.5E-04	0.95	0.17	3.4E-01	1.0E+00	2.35	0.31	1.9E-02	1.8E-01	Fgd4
ENSMUSG00000042246	-2.72	-0.27	6.6E-03	3.2E-02	-0.24	-0.02	8.1E-01	9.0E-01	-0.15	-0.02	8.8E-01	1.0E+00	2.35	0.25	1.9E-02	1.8E-01	Tmc7
ENSMUSG00000069769	-2.44	-0.20	1.5E-02	5.9E-02	0.84	0.09	4.0E-01	6.0E-01	0.87	0.09	3.8E-01	1.0E+00	2.35	0.29	1.9E-02	1.8E-01	Msi2
ENSMUSG00000035504	1.84	0.23	6.6E-02	1.8E-01	-1.01	-0.14	3.1E-01	5.1E-01	0.31	0.05	7.6E-01	1.0E+00	-2.35	-0.37	1.9E-02	1.8E-01	Reep6
ENSMUSG00000074909	0.69	0.07	4.9E-01	6.8E-01	2.93	0.39	3.4E-03	1.7E-02	0.58	0.08	5.6E-01	1.0E+00	2.35	0.32	1.9E-02	1.8E-01	Ranbp6
ENSMUSG00000052516	-0.04	0.00	9.7E-01	9.9E-01	-3.28	-0.37	1.0E-03	6.4E-03	0.08	0.01	9.4E-01	1.0E+00	-2.35	-0.37	1.9E-02	1.8E-01	Robo2
ENSMUSG00000020720	0.17	0.01	8.7E-01	9.3E-01	2.55	0.23	1.1E-02	4.3E-02	-0.65	-0.07	5.2E-01	1.0E+00	2.35	0.22	1.9E-02	1.8E-01	Psmd12
ENSMUSG00000073073	-1.95	-0.32	5.1E-02	1.5E-01	-5.69	-0.85	1.3E-08	3.4E-07	-1.29	-0.22	2.0E-01	1.0E+00	-2.35	-0.53	1.9E-02	1.8E-01	Gm8098
ENSMUSG00000030607	-0.27	-0.07	7.9E-01	8.9E-01	1.76	0.41	7.8E-02	2.0E-01	0.29	0.09	7.7E-01	1.0E+00	2.35	0.48	1.9E-02	1.8E-01	Acan
ENSMUSG00000051851	7.35	0.57	1.9E-13	1.6E-11	4.15	0.36	3.4E-05	3.6E-04	-1.19	-0.12	2.4E-01	1.0E+00	-2.35	-0.21	1.9E-02	1.8E-01	Rtl8c
ENSMUSG00000090093	-4.18	-0.84	2.9E-05	3.5E-04	-1.06	-0.21	2.9E-01	4.9E-01	1.44	0.29	1.5E-01	1.0E+00	2.35	0.63	1.9E-02	1.8E-01	Gm14399
ENSMUSG00000070287	1.86	0.30	6.3E-02	1.7E-01	3.99	0.79	6.7E-05	6.4E-04	-0.47	-0.10	6.3E-01	1.0E+00	2.35	0.49	1.9E-02	1.8E-01	Slc35g2
ENSMUSG00000109031	-1.71	-0.30	8.6E-02	2.2E-01	-4.77	-0.89	1.9E-06	2.9E-05	-0.30	-0.07	7.6E-01	1.0E+00	-2.35	-0.58	1.9E-02	1.8E-01	Gm45201
ENSMUSG00000026484	1.05	0.14	2.9E-01	4.9E-01	2.73	0.36	6.3E-03	2.8E-02	1.37	0.22	1.7E-01	1.0E+00	2.35	0.23	1.9E-02	1.8E-01	Rnf2
ENSMUSG00000097915	-0.42	-0.09	6.8E-01	8.2E-01	-2.97	-0.79	3.0E-03	1.6E-02	-0.92	-0.25	3.6E-01	1.0E+00	-2.35	-0.69	1.9E-02	1.8E-01	A330009N23Rik
ENSMUSG00000022674	-0.35	-0.04	7.2E-01	8.5E-01	2.04	0.23	4.1E-02	1.2E-01	0.36	0.05	7.2E-01	1.0E+00	2.35	0.27	1.9E-02	1.8E-01	Ube2v2
ENSMUSG00000043419	-0.20	-0.02	8.4E-01	9.2E-01	1.98	0.24	4.8E-02	1.4E-01	0.40	0.06	6.9E-01	1.0E+00	2.35	0.26	1.9E-02	1.8E-01	Rnf227
ENSMUSG00000003227	0.08	0.03	9.3E-01	9.7E-01	-2.38	-0.84	1.7E-02	6.3E-02	-1.10	-0.46	2.7E-01	1.0E+00	-2.35	-0.86	1.9E-02	1.8E-01	Edar
ENSMUSG00000049985	-0.02	-0.01	9.8E-01	9.9E-01	2.96	0.97	3.1E-03	1.6E-02	0.50	0.16	6.2E-01	1.0E+00	2.35	0.97	1.9E-02	1.8E-01	Ankrd55
ENSMUSG00000030647	1.58	0.10	1.1E-01	2.6E-01	3.94	0.26	8.3E-05	7.7E-04	-0.74	-0.07	4.6E-01	1.0E+00	2.35	0.16	1.9E-02	1.8E-01	Ndufc2
ENSMUSG00000074649	5.21	0.42	1.9E-07	4.3E-06	8.09	0.63	5.8E-16	5.9E-14	-0.65	-0.07	5.2E-01	1.0E+00	2.35	0.21	1.9E-02	1.8E-01	BC029722
ENSMUSG00000035828	-3.22	-0.33	1.3E-03	8.5E-03	0.07	0.01	9.4E-01	9.7E-01	-0.30	-0.04	7.7E-01	1.0E+00	2.34	0.34	1.9E-02	1.8E-01	Pim3
ENSMUSG00000025280	6.28	0.55	3.4E-10	1.5E-08	3.69	0.33	2.3E-04	1.8E-03	0.44	0.05	6.6E-01	1.0E+00	-2.34	-0.21	1.9E-02	1.8E-01	Polr3a
ENSMUSG00000023328	-1.81	-0.25	7.1E-02	1.9E-01	0.50	0.08	6.2E-01	7.8E-01	0.27	0.05	7.9E-01	1.0E+00	2.34	0.33	1.9E-02	1.8E-01	Ache
ENSMUSG00000033352	1.72	0.16	8.5E-02	2.1E-01	5.15	0.40	2.6E-07	5.0E-06	0.73	0.07	4.7E-01	1.0E+00	2.34	0.25	1.9E-02	1.8E-01	Map2k4
ENSMUSG00000029580	-0.91	-0.09	3.6E-01	5.6E-01	-3.62	-0.37	2.9E-04	2.2E-03	-1.53	-0.15	1.3E-01	1.0E+00	-2.34	-0.28	1.9E-02	1.8E-01	Actb
ENSMUSG00000099478	-0.93	-0.12	3.5E-01	5.6E-01	1.51	0.20	1.3E-01	2.9E-01	1.58	0.24	1.1E-01	1.0E+00	2.34	0.32	1.9E-02	1.9E-01	Gm28370
ENSMUSG00000031402	1.15	0.10	2.5E-01	4.5E-01	-1.48	-0.11	1.4E-01	3.0E-01	0.06	0.01	9.5E-01	1.0E+00	-2.34	-0.20	1.9E-02	1.9E-01	Mpp1
ENSMUSG00000030265	-0.62	-0.06	5.4E-01	7.2E-01	1.92	0.21	5.5E-02	1.5E-01	-0.27	-0.03	7.9E-01	1.0E+00	2.34	0.28	1.9E-02	1.9E-01	Kras
ENSMUSG00000004105	-0.49	-0.08	6.2E-01	7.8E-01	-3.47	-0.64	5.1E-04	3.6E-03	0.19	0.04	8.5E-01	1.0E+00	-2.34	-0.56	1.9E-02	1.9E-01	Angptl2
ENSMUSG00000066235	0.47	0.05	6.4E-01	7.9E-01	2.98	0.30	2.9E-03	1.5E-02	0.70	0.09	4.8E-01	1.0E+00	2.34	0.26	1.9E-02	1.9E-01	Pomgnt2
ENSMUSG00000025016	0.21	0.02	8.4E-01	9.2E-01	2.24	0.22	2.5E-02	8.5E-02	0.71	0.08	4.8E-01	1.0E+00	2.34	0.21	1.9E-02	1.9E-01	Tm9sf3
ENSMUSG00000041658	2.98	0.32	2.9E-03	1.7E-02	4.95	0.65	7.4E-07	1.3E-05	0.99	0.13	3.2E-01	1.0E+00	2.34	0.33	1.9E-02	1.9E-01	Rragb
ENSMUSG00000111092	-1.63	-0.49	1.0E-01	2.4E-01	1.76	0.71	7.8E-02	2.0E-01	1.51	0.53	1.3E-01	1.0E+00	2.34	1.20	1.9E-02	1.9E-01	Gm17875
ENSMUSG00000023034	-3.60	-1.88	3.2E-04	2.7E-03	-2.74	-1.46	6.1E-03	2.7E-02	-0.67	-0.49	5.1E-01	1.0E+00	2.34	0.42	1.9E-02	1.9E-01	Nr4a1
ENSMUSG00000050808	-2.16	-0.53	3.1E-02	1.0E-01	-4.69	-1.45	2.7E-06	4.0E-05	-0.11	-0.04	9.1E-01	1.0E+00	-2.34	-0.91	1.9E-02	1.9E-01	Muc15
ENSMUSG00000085957	-0.60	-0.13	5.5E-01	7.3E-01	2.53	0.44	1.1E-02	4.5E-02	0.13	0.03	8.9E-01	1.0E+00	2.34	0.57	1.9E-02	1.9E-01	Syna
ENSMUSG00000028656	-6.72	-0.63	1.9E-11	1.0E-09	-8.44	-0.81	3.1E-17	3.9E-15	-1.99	-0.21	4.6E-02	1.0E+00	-2.34	-0.18	1.9E-02	1.9E-01	Cap1
ENSMUSG00000040740	-5.28	-0.77	1.3E-07	3.0E-06	-2.77	-0.37	5.5E-03	2.5E-02	-1.17	-0.18	2.4E-01	1.0E+00	2.34	0.40	2.0E-02	1.9E-01	Slc25a34
ENSMUSG00000115685	1.97	0.81	4.9E-02	1.4E-01	-1.03	-0.33	3.0E-01	5.0E-01	-0.90	-0.34	3.7E-01	1.0E+00	-2.34	-1.15	2.0E-02	1.9E-01	D730044K07Rik
ENSMUSG00000023051	1.97	0.19	4.8E-02	1.4E-01	-0.80	-0.09	4.3E-01	6.2E-01	0.34	0.04	7.3E-01	1.0E+00	-2.34	-0.28	2.0E-02	1.9E-01	Tarbp2
ENSMUSG00000029636	-1.83	-0.14	6.7E-02	1.8E-01	0.38	0.03	7.1E-01	8.4E-01	-1.32	-0.13	1.9E-01	1.0E+00	2.33	0.18	2.0E-02	1.9E-01	Wasf3
ENSMUSG00000106702	1.69	0.63	9.1E-02	2.2E-01	-0.91	-0.31	3.7E-01	5.6E-01	-1.75	-0.70	8.0E-02	1.0E+00	-2.33	-0.95	2.0E-02	1.9E-01	Gm42846
ENSMUSG00000048332	-1.39	-0.19	1.6E-01	3.4E-01	1.68	0.25	9.3E-02	2.2E-01	-0.57	-0.09	5.7E-01	1.0E+00	2.33	0.44	2.0E-02	1.9E-01	Lhfp
ENSMUSG00000093910	1.30	0.37	1.9E-01	3.8E-01	4.49	1.01	7.1E-06	9.4E-05	0.64	0.21	5.2E-01	1.0E+00	2.33	0.64	2.0E-02	1.9E-01	Zfp853
ENSMUSG00000028098	-0.39	-0.04	7.0E-01	8.3E-01	2.40	0.24	1.6E-02	6.1E-02	-0.02	0.00	9.8E-01	1.0E+00	2.33	0.27	2.0E-02	1.9E-01	Rnf115
ENSMUSG00000030259	0.31	0.04	7.6E-01	8.7E-01	3.02	0.41	2.6E-03	1.4E-02	-0.06	-0.01	9.6E-01	1.0E+00	2.33	0.37	2.0E-02	1.9E-01	Rassf8
ENSMUSG00000037709	0.22	0.03	8.2E-01	9.1E-01	2.85	0.40	4.3E-03	2.1E-02	1.41	0.22	1.6E-01	1.0E+00	2.34	0.37	2.0E-02	1.9E-01	Fam13a
ENSMUSG00000022066	1.69	0.24	9.1E-02	2.2E-01	-0.37	-0.05	7.1E-01	8.4E-01	-1.31	-0.21	1.9E-01	1.0E+00	-2.33	-0.29	2.0E-02	1.9E-01	Entpd4b
ENSMUSG00000054409	2.11	0.39	3.5E-02	1.1E-01	4.81	0.88	1.5E-06	2.4E-05	0.57	0.13	5.7E-01	1.0E+00	2.33	0.49	2.0E-02	1.9E-01	Tmem74
ENSMUSG00000020182	1.00	0.17	3.2E-01	5.2E-01	3.14	0.62	1.7E-03	9.7E-03	1.80	0.36	7.1E-02	1.0E+00	2.33	0.45	2.0E-02	1.9E-01	Ddc
ENSMUSG00000030432	0.31	0.02	7.5E-01	8.7E-01	-2.23	-0.16	2.6E-02	8.6E-02	-1.48	-0.13	1.4E-01	1.0E+00	-2.33	-0.18	2.0E-02	1.9E-01	Rpl28
ENSMUSG00000028068	-0.22	-0.06	8.3E-01	9.1E-01	-2.71	-0.76	6.8E-03	3.0E-02	0.60	0.20	5.5E-01	1.0E+00	-2.33	-0.71	2.0E-02	1.9E-01	Iqgap3
ENSMUSG00000028047	-3.29	-0.47	1.0E-03	7.1E-03	-5.36	-0.81	8.5E-08	1.9E-06	-0.68	-0.12	5.0E-01	1.0E+00	-2.33	-0.34	2.0E-02	1.9E-01	Thbs3
ENSMUSG00000110279	2.54	0.75	1.1E-02	4.8E-02	-0.38	-0.08	7.0E-01	8.4E-01	-1.67	-0.38	9.4E-02	1.0E+00	-2.33	-0.83	2.0E-02	1.9E-01	Gm45552
ENSMUSG00000030310	-2.28	-0.20	2.3E-02	8.1E-02	0.40	0.04	6.9E-01	8.2E-01	0.32	0.04	7.5E-01	1.0E+00	2.33	0.24	2.0E-02	1.9E-01	Slc6a1
ENSMUSG00000097788	1.46	0.56	1.4E-01	3.1E-01	-1.73	-0.55	8.3E-02	2.1E-01	-1.52	-0.55	1.3E-01	1.0E+00	-2.33	-1.11	2.0E-02	1.9E-01	Gm16596
ENSMUSG00000067336	-1.01	-0.10	3.1E-01	5.1E-01	0.91	0.09	3.6E-01	5.6E-01	0.75	0.10	4.5E-01	1.0E+00	2.33	0.19	2.0E-02	1.9E-01	Bmpr2
ENSMUSG00000029310	-0.68	-0.05	5.0E-01	6.9E-01	1.83	0.13	6.8E-02	1.8E-01	-0.74	-0.07	4.6E-01	1.0E+00	2.33	0.18	2.0E-02	1.9E-01	Nudt9
ENSMUSG00000021218	-0.31	-0.02	7.6E-01	8.7E-01	2.31	0.13	2.1E-02	7.2E-02	-0.16	-0.01	8.7E-01	1.0E+00	2.33	0.15	2.0E-02	1.9E-01	Gdi2
ENSMUSG00000059854	-0.29	-0.18	7.7E-01	8.8E-01	1.24	0.83	2.2E-01	4.0E-01	0.89	0.76	3.8E-01	1.0E+00	2.33	1.01	2.0E-02	1.9E-01	Hydin
ENSMUSG00000035596	0.28	0.02	7.8E-01	8.8E-01	3.01	0.17	2.6E-03	1.4E-02	0.19	0.02	8.5E-01	1.0E+00	2.33	0.16	2.0E-02	1.9E-01	Mboat7
ENSMUSG00000035212	-0.23	-0.02	8.2E-01	9.1E-01	-2.80	-0.20	5.1E-03	2.4E-02	-0.95	-0.09	3.4E-01	1.0E+00	-2.33	-0.18	2.0E-02	1.9E-01	Leprot
ENSMUSG00000009876	-1.73	-0.36	8.3E-02	2.1E-01	-4.86	-1.07	1.2E-06	1.9E-05	-1.00	-0.23	3.2E-01	1.0E+00	-2.33	-0.70	2.0E-02	1.9E-01	Cox4i2
ENSMUSG00000049517	0.81	0.09	4.2E-01	6.2E-01	-1.28	-0.16	2.0E-01	3.8E-01	-1.68	-0.22	9.3E-02	1.0E+00	-2.33	-0.25	2.0E-02	1.9E-01	Rps23
ENSMUSG00000094825	4.17	0.59	3.1E-05	3.7E-04	5.81	1.00	6.2E-09	1.8E-07	0.57	0.11	5.7E-01	1.0E+00	2.33	0.41	2.0E-02	1.9E-01	Gm3194
ENSMUSG00000109588	2.18	0.64	2.9E-02	9.8E-02	-0.26	-0.08	8.0E-01	8.9E-01	-1.00	-0.40	3.2E-01	1.0E+00	-2.33	-0.72	2.0E-02	1.9E-01	Lnp1
ENSMUSG00000026471	0.04	0.01	9.7E-01	9.8E-01	3.40	0.50	6.6E-04	4.4E-03	-0.20	-0.03	8.5E-01	1.0E+00	2.33	0.49	2.0E-02	1.9E-01	Mr1
ENSMUSG00000102548	-3.29	-0.75	9.9E-04	6.9E-03	-5.91	-1.51	3.4E-09	1.0E-07	-1.09	-0.28	2.8E-01	1.0E+00	-2.32	-0.76	2.0E-02	1.9E-01	Gm16701
ENSMUSG00000111471	2.65	1.11	8.1E-03	3.8E-02	-0.10	-0.04	9.2E-01	9.6E-01	-1.26	-0.57	2.1E-01	1.0E+00	-2.32	-1.16	2.0E-02	1.9E-01	Gm47350
ENSMUSG00000024862	-2.29	-0.16	2.2E-02	8.0E-02	0.45	0.04	6.5E-01	8.0E-01	-0.84	-0.08	4.0E-01	1.0E+00	2.32	0.20	2.0E-02	1.9E-01	Klc2
ENSMUSG00000002885	0.35	0.04	7.3E-01	8.5E-01	-2.17	-0.28	3.0E-02	9.7E-02	-2.19	-0.28	2.9E-02	1.0E+00	-2.32	-0.32	2.0E-02	1.9E-01	Adgre5
ENSMUSG00000111521	0.48	0.13	6.3E-01	7.9E-01	-2.20	-0.67	2.8E-02	9.1E-02	-1.27	-0.43	2.0E-01	1.0E+00	-2.32	-0.81	2.0E-02	1.9E-01	Gm48529
ENSMUSG00000005986	0.41	0.05	6.8E-01	8.2E-01	2.10	0.28	3.6E-02	1.1E-01	0.86	0.15	3.9E-01	1.0E+00	2.32	0.22	2.0E-02	1.9E-01	Ankrd13d
ENSMUSG00000022217	-1.69	-0.13	9.1E-02	2.2E-01	1.08	0.08	2.8E-01	4.8E-01	-0.06	-0.01	9.5E-01	1.0E+00	2.32	0.22	2.0E-02	1.9E-01	Emc9
ENSMUSG00000015224	-4.10	-0.52	4.0E-05	4.7E-04	-0.86	-0.13	3.9E-01	5.9E-01	-1.32	-0.20	1.9E-01	1.0E+00	2.32	0.39	2.0E-02	1.9E-01	Cyp2j9
ENSMUSG00000025608	-2.34	-0.19	1.9E-02	7.2E-02	-5.81	-0.41	6.3E-09	1.8E-07	-1.43	-0.13	1.5E-01	1.0E+00	-2.32	-0.22	2.0E-02	1.9E-01	Podxl
ENSMUSG00000052062	-0.74	-0.12	4.6E-01	6.5E-01	1.94	0.34	5.2E-02	1.5E-01	1.03	0.21	3.0E-01	1.0E+00	2.32	0.46	2.0E-02	1.9E-01	Pard3b
ENSMUSG00000030335	-1.88	-0.19	6.0E-02	1.7E-01	0.47	0.05	6.4E-01	7.9E-01	-0.44	-0.06	6.6E-01	1.0E+00	2.32	0.24	2.0E-02	1.9E-01	Mrpl51
ENSMUSG00000031074	-8.73	-2.44	2.6E-18	4.5E-16	-12.37	-3.43	4.0E-35	5.2E-32	-0.71	-0.18	4.8E-01	1.0E+00	-2.32	-0.99	2.0E-02	1.9E-01	Fgf3
ENSMUSG00000110396	-8.05	-1.73	8.4E-16	1.0E-13	-11.51	-2.63	1.1E-30	7.8E-28	-1.02	-0.20	3.1E-01	1.0E+00	-2.32	-0.89	2.0E-02	1.9E-01	Gm36737
ENSMUSG00000042350	-5.94	-0.49	2.8E-09	1.0E-07	-9.97	-0.74	2.1E-23	6.4E-21	0.76	0.06	4.5E-01	1.0E+00	-2.32	-0.25	2.0E-02	1.9E-01	Arel1
ENSMUSG00000097330	2.86	0.81	4.2E-03	2.2E-02	-0.48	-0.10	6.3E-01	7.9E-01	-0.47	-0.12	6.4E-01	1.0E+00	-2.32	-0.92	2.0E-02	1.9E-01	Gm26672
ENSMUSG00000032034	-2.58	-1.11	9.9E-03	4.4E-02	1.57	0.94	1.2E-01	2.6E-01	0.81	0.34	4.2E-01	1.0E+00	2.32	2.04	2.0E-02	1.9E-01	Kcnj5
ENSMUSG00000052415	-1.38	-0.17	1.7E-01	3.4E-01	1.68	0.21	9.4E-02	2.2E-01	-0.93	-0.14	3.5E-01	1.0E+00	2.32	0.38	2.0E-02	1.9E-01	Tchh
ENSMUSG00000032265	-0.94	-0.17	3.5E-01	5.5E-01	1.52	0.30	1.3E-01	2.8E-01	0.46	0.11	6.5E-01	1.0E+00	2.32	0.47	2.0E-02	1.9E-01	Tent5a
ENSMUSG00000086596	0.15	0.02	8.8E-01	9.4E-01	3.69	0.53	2.2E-04	1.8E-03	-0.44	-0.07	6.6E-01	1.0E+00	2.32	0.50	2.0E-02	1.9E-01	Susd5
ENSMUSG00000053291	-0.15	-0.04	8.8E-01	9.4E-01	2.42	0.73	1.5E-02	5.8E-02	0.27	0.10	7.9E-01	1.0E+00	2.32	0.77	2.0E-02	1.9E-01	Rab4b
ENSMUSG00000043832	-0.45	-0.12	6.5E-01	8.0E-01	-2.84	-0.79	4.6E-03	2.2E-02	-0.36	-0.13	7.2E-01	1.0E+00	-2.32	-0.67	2.0E-02	1.9E-01	Clec4a3
ENSMUSG00000029765	-1.45	-0.20	1.5E-01	3.1E-01	0.71	0.09	4.8E-01	6.7E-01	0.03	0.01	9.7E-01	1.0E+00	2.32	0.29	2.0E-02	1.9E-01	Plxna4
ENSMUSG00000037493	1.60	0.33	1.1E-01	2.6E-01	4.76	0.90	2.0E-06	3.0E-05	0.84	0.18	4.0E-01	1.0E+00	2.32	0.57	2.1E-02	1.9E-01	Cib2
ENSMUSG00000023170	0.63	0.05	5.3E-01	7.1E-01	-2.13	-0.18	3.3E-02	1.0E-01	-0.70	-0.08	4.8E-01	1.0E+00	-2.32	-0.23	2.1E-02	1.9E-01	Gps2
ENSMUSG00000030986	-0.52	-0.04	6.0E-01	7.7E-01	-3.76	-0.25	1.7E-04	1.4E-03	0.00	0.00	1.0E+00	1.0E+00	-2.32	-0.21	2.1E-02	1.9E-01	Dhx32
ENSMUSG00000027668	1.40	0.09	1.6E-01	3.4E-01	4.31	0.32	1.7E-05	1.9E-04	-0.03	0.00	9.7E-01	1.0E+00	2.32	0.23	2.1E-02	1.9E-01	Mfn1
ENSMUSG00000087556	-0.46	-0.11	6.5E-01	8.0E-01	-3.60	-0.83	3.2E-04	2.4E-03	-0.39	-0.11	7.0E-01	1.0E+00	-2.32	-0.72	2.1E-02	1.9E-01	Gm15764
ENSMUSG00000032311	-0.05	-0.01	9.6E-01	9.8E-01	-2.85	-0.47	4.3E-03	2.1E-02	0.06	0.01	9.6E-01	1.0E+00	-2.31	-0.46	2.1E-02	1.9E-01	Nrg4
ENSMUSG00000022307	-0.69	-0.11	4.9E-01	6.8E-01	2.22	0.31	2.6E-02	8.7E-02	0.10	0.02	9.2E-01	1.0E+00	2.31	0.42	2.1E-02	1.9E-01	Oxr1
ENSMUSG00000031502	-2.76	-0.37	5.7E-03	2.9E-02	-0.43	-0.06	6.7E-01	8.1E-01	-0.05	-0.01	9.6E-01	1.0E+00	2.31	0.32	2.1E-02	1.9E-01	Col4a1
ENSMUSG00000099481	2.44	0.29	1.5E-02	5.9E-02	-0.44	-0.05	6.6E-01	8.1E-01	0.38	0.06	7.0E-01	1.0E+00	-2.31	-0.34	2.1E-02	1.9E-01	Xndc1
ENSMUSG00000041298	0.61	0.05	5.4E-01	7.2E-01	2.96	0.23	3.1E-03	1.6E-02	-0.24	-0.03	8.1E-01	1.0E+00	2.31	0.19	2.1E-02	1.9E-01	Katnal1
ENSMUSG00000020738	-0.75	-0.09	4.5E-01	6.5E-01	1.32	0.18	1.9E-01	3.7E-01	0.51	0.08	6.1E-01	1.0E+00	2.31	0.27	2.1E-02	1.9E-01	Sumo2
ENSMUSG00000106375	-0.13	-0.04	9.0E-01	9.5E-01	-3.33	-1.03	8.7E-04	5.6E-03	-1.75	-0.56	8.1E-02	1.0E+00	-2.31	-1.00	2.1E-02	1.9E-01	Gm43361
ENSMUSG00000058230	2.61	0.12	9.0E-03	4.1E-02	5.62	0.26	1.9E-08	5.0E-07	-0.18	-0.01	8.6E-01	1.0E+00	2.31	0.15	2.1E-02	1.9E-01	Arhgap35
ENSMUSG00000030168	-0.75	-0.11	4.5E-01	6.5E-01	1.50	0.25	1.3E-01	2.9E-01	0.00	0.00	1.0E+00	1.0E+00	2.31	0.36	2.1E-02	1.9E-01	Adipor2
ENSMUSG00000027996	-0.70	-0.27	4.9E-01	6.8E-01	2.46	0.94	1.4E-02	5.3E-02	0.47	0.20	6.4E-01	1.0E+00	2.31	1.20	2.1E-02	1.9E-01	Sfrp2
ENSMUSG00000020080	-0.94	-0.44	3.5E-01	5.5E-01	2.06	1.11	NA	NA	-0.12	-0.07	9.0E-01	1.0E+00	2.31	1.55	2.1E-02	1.9E-01	Hkdc1
ENSMUSG00000036957	-0.73	-0.07	4.7E-01	6.6E-01	2.50	0.29	1.3E-02	4.9E-02	-0.58	-0.07	5.6E-01	1.0E+00	2.31	0.36	2.1E-02	1.9E-01	Lrfn3
ENSMUSG00000107019	-4.04	-0.55	5.3E-05	5.9E-04	-6.66	-1.07	2.8E-11	1.3E-09	-0.04	-0.01	9.7E-01	1.0E+00	-2.31	-0.52	2.1E-02	1.9E-01	Gm43682
ENSMUSG00000032744	-0.43	-0.10	6.7E-01	8.1E-01	1.42	0.35	1.6E-01	3.2E-01	0.90	0.26	3.7E-01	1.0E+00	2.31	0.45	2.1E-02	1.9E-01	Heyl
ENSMUSG00000022262	-0.12	-0.04	9.0E-01	9.5E-01	2.13	0.75	3.3E-02	1.1E-01	1.48	0.56	1.4E-01	1.0E+00	2.31	0.80	2.1E-02	1.9E-01	Dnah5
ENSMUSG00000028708	1.76	0.16	7.9E-02	2.0E-01	-0.72	-0.06	4.7E-01	6.6E-01	-0.40	-0.05	6.9E-01	1.0E+00	-2.31	-0.22	2.1E-02	1.9E-01	Mknk1
ENSMUSG00000031681	1.84	0.16	6.5E-02	1.8E-01	4.36	0.36	1.3E-05	1.6E-04	1.55	0.17	1.2E-01	1.0E+00	2.31	0.20	2.1E-02	1.9E-01	Smad1
ENSMUSG00000026313	-1.62	-0.23	1.0E-01	2.5E-01	-0.17	-0.02	8.7E-01	9.3E-01	-1.66	-0.28	9.6E-02	1.0E+00	2.31	0.21	2.1E-02	1.9E-01	Hdac4
ENSMUSG00000083311	-0.88	-0.08	3.8E-01	5.8E-01	1.31	0.12	1.9E-01	3.7E-01	0.63	0.07	5.3E-01	1.0E+00	2.31	0.20	2.1E-02	1.9E-01	Gm5643
ENSMUSG00000032816	-0.28	-0.03	7.8E-01	8.8E-01	2.50	0.24	1.2E-02	4.8E-02	1.07	0.12	2.9E-01	1.0E+00	2.31	0.27	2.1E-02	1.9E-01	Igdcc4
ENSMUSG00000022969	0.15	0.02	8.8E-01	9.4E-01	-2.81	-0.34	4.9E-03	2.3E-02	-0.57	-0.09	5.7E-01	1.0E+00	-2.31	-0.35	2.1E-02	1.9E-01	Il10rb
ENSMUSG00000018417	-3.82	-0.40	1.3E-04	1.3E-03	-6.28	-0.69	3.5E-10	1.3E-08	-0.01	0.00	9.9E-01	1.0E+00	-2.30	-0.29	2.1E-02	1.9E-01	Myo1b
ENSMUSG00000022351	-3.00	-0.36	2.7E-03	1.6E-02	-0.44	-0.05	6.6E-01	8.1E-01	1.22	0.15	2.2E-01	1.0E+00	2.30	0.32	2.1E-02	1.9E-01	Sqle
ENSMUSG00000042428	-0.38	-0.02	7.1E-01	8.4E-01	2.78	0.13	5.4E-03	2.5E-02	0.68	0.04	4.9E-01	1.0E+00	2.30	0.15	2.1E-02	1.9E-01	Mgat3
ENSMUSG00000026721	-0.23	-0.02	8.2E-01	9.1E-01	1.94	0.18	5.2E-02	1.5E-01	1.93	0.20	5.3E-02	1.0E+00	2.30	0.20	2.1E-02	1.9E-01	Rabgap1l
ENSMUSG00000022055	-2.18	-0.22	2.9E-02	9.9E-02	-0.40	-0.04	6.9E-01	8.3E-01	-0.63	-0.08	5.3E-01	1.0E+00	2.30	0.18	2.1E-02	1.9E-01	Nefl
ENSMUSG00000052684	-5.95	-0.62	2.7E-09	1.0E-07	-1.81	-0.24	7.0E-02	1.8E-01	0.14	0.02	8.9E-01	1.0E+00	2.30	0.38	2.1E-02	1.9E-01	Jun
ENSMUSG00000043004	-0.18	-0.05	8.6E-01	9.3E-01	3.95	0.81	7.9E-05	7.4E-04	0.55	0.13	5.8E-01	1.0E+00	2.30	0.87	2.1E-02	1.9E-01	Gng2
ENSMUSG00000091549	5.35	0.41	8.9E-08	2.2E-06	2.83	0.21	4.7E-03	2.2E-02	-0.21	-0.02	8.3E-01	1.0E+00	-2.30	-0.19	2.1E-02	1.9E-01	Gm6548
ENSMUSG00000053332	3.71	0.24	2.1E-04	1.9E-03	1.66	0.11	9.6E-02	2.3E-01	-1.10	-0.10	2.7E-01	1.0E+00	-2.30	-0.13	2.1E-02	1.9E-01	Gas5
ENSMUSG00000099907	-1.79	-0.24	7.3E-02	1.9E-01	-5.68	-0.70	1.4E-08	3.7E-07	-0.95	-0.13	3.4E-01	1.0E+00	-2.30	-0.45	2.1E-02	1.9E-01	Gm10421
ENSMUSG00000038013	-1.65	-0.15	9.9E-02	2.4E-01	0.56	0.06	5.7E-01	7.4E-01	-0.30	-0.04	7.6E-01	1.0E+00	2.30	0.21	2.1E-02	1.9E-01	Wipf2
ENSMUSG00000063632	1.09	0.20	2.8E-01	4.8E-01	2.27	0.43	2.3E-02	8.0E-02	1.49	0.33	1.4E-01	1.0E+00	2.30	0.23	2.1E-02	1.9E-01	Sox11
ENSMUSG00000054737	1.53	0.36	1.3E-01	2.8E-01	0.47	0.11	6.4E-01	7.9E-01	0.43	0.17	6.7E-01	1.0E+00	-2.30	-0.24	2.1E-02	1.9E-01	Zfp182
ENSMUSG00000003731	1.89	0.12	5.8E-02	1.6E-01	3.84	0.26	1.2E-04	1.1E-03	-0.40	-0.04	6.9E-01	1.0E+00	2.30	0.14	2.1E-02	1.9E-01	Kpna6
ENSMUSG00000027584	3.17	0.49	1.5E-03	1.0E-02	4.87	0.88	1.1E-06	1.8E-05	1.61	0.29	1.1E-01	1.0E+00	2.30	0.39	2.2E-02	1.9E-01	Oprl1
ENSMUSG00000027581	1.11	0.11	2.7E-01	4.7E-01	4.03	0.36	5.6E-05	5.5E-04	-0.26	-0.03	7.9E-01	1.0E+00	2.30	0.25	2.1E-02	1.9E-01	Stmn3
ENSMUSG00000029287	-0.82	-0.09	4.1E-01	6.1E-01	-3.10	-0.36	1.9E-03	1.1E-02	1.09	0.16	2.7E-01	1.0E+00	-2.30	-0.26	2.2E-02	1.9E-01	Tgfbr3
ENSMUSG00000085881	0.38	0.06	7.0E-01	8.4E-01	-2.13	-0.42	3.3E-02	1.0E-01	0.50	0.11	6.1E-01	1.0E+00	-2.30	-0.48	2.2E-02	1.9E-01	Gm15912
ENSMUSG00000020176	3.11	0.34	1.9E-03	1.2E-02	4.50	0.78	6.9E-06	9.1E-05	1.05	0.15	2.9E-01	1.0E+00	2.30	0.45	2.2E-02	1.9E-01	Grb10
ENSMUSG00000038127	2.85	0.18	4.4E-03	2.3E-02	5.16	0.42	2.4E-07	4.8E-06	0.75	0.06	4.5E-01	1.0E+00	2.30	0.24	2.2E-02	1.9E-01	Ccdc50
ENSMUSG00000024781	-2.48	-0.22	1.3E-02	5.4E-02	0.80	0.08	4.2E-01	6.2E-01	-0.98	-0.11	3.3E-01	1.0E+00	2.30	0.31	2.2E-02	1.9E-01	Lipa
ENSMUSG00000022856	-1.68	-0.20	9.3E-02	2.3E-01	-3.85	-0.45	1.2E-04	1.0E-03	0.03	0.00	9.8E-01	1.0E+00	-2.30	-0.25	2.2E-02	1.9E-01	Tmem41a
ENSMUSG00000063297	-4.97	-0.52	6.5E-07	1.3E-05	-2.15	-0.24	3.1E-02	1.0E-01	-1.08	-0.13	2.8E-01	1.0E+00	2.30	0.28	2.2E-02	1.9E-01	Luzp2
ENSMUSG00000057147	0.73	0.08	4.7E-01	6.6E-01	-1.82	-0.19	6.8E-02	1.8E-01	0.92	0.12	3.6E-01	1.0E+00	-2.30	-0.27	2.2E-02	2.0E-01	Dph6
ENSMUSG00000039543	-0.14	-0.05	8.9E-01	9.5E-01	1.92	0.67	5.5E-02	1.5E-01	1.21	0.53	2.3E-01	1.0E+00	2.30	0.72	2.2E-02	2.0E-01	Cfap70
ENSMUSG00000104415	-5.25	-1.10	1.5E-07	3.4E-06	-1.23	-0.31	2.2E-01	4.0E-01	-0.16	-0.04	8.7E-01	1.0E+00	2.30	0.79	2.2E-02	2.0E-01	Gm37069
ENSMUSG00000093467	1.14	0.22	2.5E-01	4.5E-01	-1.63	-0.30	1.0E-01	2.4E-01	-2.02	-0.40	4.3E-02	1.0E+00	-2.30	-0.53	2.2E-02	2.0E-01	Gm20659
ENSMUSG00000022322	3.84	0.82	1.2E-04	1.2E-03	1.26	0.28	2.1E-01	3.9E-01	0.45	0.15	6.6E-01	1.0E+00	-2.29	-0.53	2.2E-02	2.0E-01	Shcbp1
ENSMUSG00000055320	-2.49	-0.29	1.3E-02	5.3E-02	0.32	0.04	7.5E-01	8.7E-01	-0.38	-0.05	7.0E-01	1.0E+00	2.29	0.33	2.2E-02	2.0E-01	Tead1
ENSMUSG00000034810	0.58	0.24	5.6E-01	7.4E-01	3.39	1.15	7.1E-04	4.7E-03	1.23	0.53	2.2E-01	1.0E+00	2.29	0.91	2.2E-02	2.0E-01	Scn7a
ENSMUSG00000020522	0.06	0.01	9.5E-01	9.8E-01	-1.37	-0.15	1.7E-01	3.4E-01	-0.66	-0.10	5.1E-01	1.0E+00	-2.29	-0.16	2.2E-02	2.0E-01	Mfap3
ENSMUSG00000042476	3.70	0.47	2.1E-04	1.9E-03	1.13	0.14	2.6E-01	4.5E-01	0.21	0.03	8.4E-01	1.0E+00	-2.29	-0.32	2.2E-02	2.0E-01	Abcb4
ENSMUSG00000034324	-0.87	-0.33	3.8E-01	5.9E-01	1.88	0.66	6.0E-02	1.6E-01	0.49	0.19	6.3E-01	1.0E+00	2.29	0.99	2.2E-02	2.0E-01	Tmem132c
ENSMUSG00000069170	-0.38	-0.08	7.0E-01	8.3E-01	2.17	0.51	3.0E-02	9.7E-02	0.85	0.23	4.0E-01	1.0E+00	2.29	0.60	2.2E-02	2.0E-01	Adgrv1
ENSMUSG00000049354	-1.74	-0.08	8.2E-02	2.1E-01	1.38	0.05	1.7E-01	3.4E-01	0.91	0.05	3.7E-01	1.0E+00	2.29	0.13	2.2E-02	2.0E-01	Dcaf7
ENSMUSG00000038065	1.46	0.17	1.4E-01	3.1E-01	3.93	0.48	8.5E-05	7.9E-04	0.35	0.05	7.3E-01	1.0E+00	2.29	0.31	2.2E-02	2.0E-01	Mturn
ENSMUSG00000024472	0.90	0.08	3.7E-01	5.7E-01	3.13	0.34	1.8E-03	1.0E-02	1.48	0.17	1.4E-01	1.0E+00	2.29	0.26	2.2E-02	2.0E-01	Dcp2
ENSMUSG00000005846	0.21	0.01	8.3E-01	9.1E-01	2.65	0.17	8.0E-03	3.4E-02	0.53	0.05	6.0E-01	1.0E+00	2.29	0.16	2.2E-02	2.0E-01	Rsl1d1
ENSMUSG00000036986	-0.05	0.00	9.6E-01	9.8E-01	-3.71	-0.30	2.1E-04	1.7E-03	-0.58	-0.06	5.6E-01	1.0E+00	-2.29	-0.29	2.2E-02	2.0E-01	Pml
ENSMUSG00000087519	2.79	0.81	5.3E-03	2.7E-02	0.18	0.06	8.6E-01	9.3E-01	-1.41	-0.54	1.6E-01	1.0E+00	-2.29	-0.76	2.2E-02	2.0E-01	AV039307
ENSMUSG00000029703	2.62	0.22	8.8E-03	4.0E-02	-0.19	-0.02	8.5E-01	9.2E-01	-1.11	-0.12	2.7E-01	1.0E+00	-2.29	-0.23	2.2E-02	2.0E-01	Lrwd1
ENSMUSG00000037400	-2.39	-0.34	1.7E-02	6.5E-02	-0.61	-0.08	5.4E-01	7.2E-01	1.39	0.22	1.7E-01	1.0E+00	2.29	0.26	2.2E-02	2.0E-01	Atp11b
ENSMUSG00000024018	2.31	0.33	2.1E-02	7.7E-02	-1.00	-0.11	3.2E-01	5.2E-01	-1.34	-0.17	1.8E-01	1.0E+00	-2.29	-0.44	2.2E-02	2.0E-01	Ccdc167
ENSMUSG00000054679	2.22	0.16	2.6E-02	9.1E-02	4.84	0.36	1.3E-06	2.1E-05	0.79	0.08	4.3E-01	1.0E+00	2.29	0.21	2.2E-02	2.0E-01	Srsf12
ENSMUSG00000031948	-1.21	-0.08	2.3E-01	4.2E-01	-3.67	-0.24	2.4E-04	1.9E-03	-1.18	-0.10	2.4E-01	1.0E+00	-2.29	-0.15	2.2E-02	2.0E-01	Kars
ENSMUSG00000045948	-0.40	-0.04	6.9E-01	8.3E-01	2.12	0.26	3.4E-02	1.1E-01	-1.25	-0.16	2.1E-01	1.0E+00	2.29	0.30	2.2E-02	2.0E-01	Mrps12
ENSMUSG00000039542	0.15	0.01	8.8E-01	9.4E-01	2.78	0.19	5.5E-03	2.5E-02	-0.09	-0.01	9.3E-01	1.0E+00	2.29	0.18	2.2E-02	2.0E-01	Ncam1
ENSMUSG00000052861	-0.08	-0.04	9.3E-01	9.7E-01	1.44	0.76	1.5E-01	3.2E-01	0.35	0.24	7.3E-01	1.0E+00	2.29	0.80	2.2E-02	2.0E-01	Dnah6
ENSMUSG00000054277	2.09	0.31	3.7E-02	1.2E-01	4.28	0.62	1.9E-05	2.1E-04	0.33	0.06	7.4E-01	1.0E+00	2.29	0.31	2.2E-02	2.0E-01	Arfgap3
ENSMUSG00000005732	-1.87	-0.21	6.2E-02	1.7E-01	0.75	0.09	4.6E-01	6.5E-01	0.62	0.09	5.4E-01	1.0E+00	2.29	0.30	2.2E-02	2.0E-01	Ranbp1
ENSMUSG00000025508	-4.80	-0.35	1.6E-06	2.9E-05	-0.82	-0.08	4.1E-01	6.1E-01	-0.14	-0.01	8.9E-01	1.0E+00	2.29	0.28	2.2E-02	2.0E-01	Rplp2
ENSMUSG00000023044	-2.40	-0.21	1.6E-02	6.4E-02	0.12	0.01	9.0E-01	9.5E-01	0.76	0.08	4.4E-01	1.0E+00	2.29	0.22	2.2E-02	2.0E-01	Csad
ENSMUSG00000060029	2.40	0.69	1.6E-02	6.4E-02	-0.49	-0.11	6.2E-01	7.8E-01	-0.95	-0.26	3.4E-01	1.0E+00	-2.29	-0.81	2.2E-02	2.0E-01	4930473A02Rik
ENSMUSG00000038156	-2.23	-0.21	2.6E-02	8.9E-02	0.81	0.09	4.2E-01	6.1E-01	0.08	0.01	9.4E-01	1.0E+00	2.29	0.30	2.2E-02	2.0E-01	Spon1
ENSMUSG00000048965	2.81	0.49	5.0E-03	2.6E-02	5.13	0.97	2.9E-07	5.6E-06	0.21	0.05	8.3E-01	1.0E+00	2.29	0.48	2.2E-02	2.0E-01	Mrgpre
ENSMUSG00000072663	-0.08	-0.02	9.4E-01	9.7E-01	2.36	0.69	1.8E-02	6.5E-02	0.88	0.27	3.8E-01	1.0E+00	2.28	0.71	2.2E-02	2.0E-01	Spef2
ENSMUSG00000022339	-3.33	-0.32	8.5E-04	6.1E-03	-0.77	-0.08	4.4E-01	6.3E-01	0.35	0.04	7.3E-01	1.0E+00	2.28	0.24	2.2E-02	2.0E-01	Ebag9
ENSMUSG00000063316	-2.81	-0.22	4.9E-03	2.5E-02	-0.87	-0.07	3.9E-01	5.8E-01	-0.15	-0.02	8.8E-01	1.0E+00	2.28	0.15	2.2E-02	2.0E-01	Rpl27
ENSMUSG00000053441	4.52	1.33	6.3E-06	9.4E-05	2.23	0.64	2.5E-02	8.5E-02	0.24	0.10	8.1E-01	1.0E+00	-2.28	-0.69	2.3E-02	2.0E-01	Adamts19
ENSMUSG00000027316	3.57	0.36	3.6E-04	3.0E-03	0.46	0.05	6.4E-01	8.0E-01	-0.47	-0.06	6.4E-01	1.0E+00	-2.28	-0.30	2.3E-02	2.0E-01	Gfra4
ENSMUSG00000028943	-0.58	-0.15	5.6E-01	7.4E-01	2.76	0.80	5.9E-03	2.6E-02	0.51	0.15	6.1E-01	1.0E+00	2.28	0.94	2.3E-02	2.0E-01	Espn
ENSMUSG00000025907	-0.40	-0.04	6.9E-01	8.3E-01	1.74	0.20	8.2E-02	2.0E-01	0.60	0.08	5.5E-01	1.0E+00	2.28	0.24	2.3E-02	2.0E-01	Rb1cc1
ENSMUSG00000079355	4.31	1.30	1.7E-05	2.2E-04	1.22	0.43	2.2E-01	4.1E-01	0.05	0.02	9.6E-01	1.0E+00	-2.28	-0.87	2.3E-02	2.0E-01	Ackr4
ENSMUSG00000015846	-2.18	-0.15	2.9E-02	9.7E-02	0.71	0.06	4.8E-01	6.6E-01	-0.50	-0.05	6.2E-01	1.0E+00	2.28	0.22	2.3E-02	2.0E-01	Rxra
ENSMUSG00000040447	1.57	0.12	1.2E-01	2.7E-01	4.79	0.34	1.7E-06	2.6E-05	0.74	0.07	4.6E-01	1.0E+00	2.28	0.22	2.3E-02	2.0E-01	Spns2
ENSMUSG00000050424	1.04	0.35	3.0E-01	5.0E-01	3.39	1.09	6.9E-04	4.6E-03	1.28	0.54	2.0E-01	1.0E+00	2.28	0.74	2.3E-02	2.0E-01	Pnma5
ENSMUSG00000032291	-0.84	-0.15	4.0E-01	6.0E-01	-5.18	-0.75	2.3E-07	4.5E-06	-0.67	-0.10	5.0E-01	1.0E+00	-2.28	-0.60	2.3E-02	2.0E-01	Crabp1
ENSMUSG00000025979	0.06	0.01	9.6E-01	9.8E-01	1.77	0.22	7.7E-02	2.0E-01	0.32	0.05	7.5E-01	1.0E+00	2.28	0.22	2.3E-02	2.0E-01	Mob4
ENSMUSG00000041696	2.69	0.41	7.2E-03	3.4E-02	-0.07	-0.01	9.4E-01	9.7E-01	1.08	0.22	2.8E-01	1.0E+00	-2.28	-0.42	2.3E-02	2.0E-01	Rasl12
ENSMUSG00000021215	0.88	0.14	3.8E-01	5.8E-01	3.02	0.58	2.5E-03	1.3E-02	0.93	0.18	3.5E-01	1.0E+00	2.28	0.45	2.3E-02	2.0E-01	Net1
ENSMUSG00000116766	-10.11	-2.17	4.8E-24	1.8E-21	-14.43	-2.79	3.2E-47	1.5E-43	0.21	0.04	8.3E-01	1.0E+00	-2.28	-0.61	2.3E-02	2.0E-01	Gm49702
ENSMUSG00000003814	-3.06	-0.46	2.2E-03	1.4E-02	-0.91	-0.16	3.6E-01	5.6E-01	-2.06	-0.35	4.0E-02	1.0E+00	2.28	0.31	2.3E-02	2.0E-01	Calr
ENSMUSG00000105176	-0.41	-0.05	6.8E-01	8.2E-01	2.67	0.33	7.6E-03	3.3E-02	0.45	0.07	6.6E-01	1.0E+00	2.28	0.38	2.3E-02	2.0E-01	Gm43668
ENSMUSG00000074776	-5.79	-1.46	7.2E-09	2.4E-07	-8.23	-2.15	1.9E-16	2.1E-14	-0.64	-0.18	5.2E-01	1.0E+00	-2.28	-0.68	2.3E-02	2.0E-01	Gm10754
ENSMUSG00000090589	-4.40	-1.26	1.1E-05	1.5E-04	-7.73	-2.18	1.1E-14	9.1E-13	-0.98	-0.28	3.2E-01	1.0E+00	-2.28	-0.92	2.3E-02	2.0E-01	Gm17180
ENSMUSG00000109111	3.24	1.46	1.2E-03	8.2E-03	0.97	0.41	3.3E-01	5.3E-01	-0.97	-0.55	3.3E-01	1.0E+00	-2.28	-1.05	2.3E-02	2.0E-01	6530437J22Rik
ENSMUSG00000006373	2.30	0.23	2.2E-02	7.9E-02	4.72	0.49	2.3E-06	3.5E-05	0.79	0.09	4.3E-01	1.0E+00	2.28	0.26	2.3E-02	2.0E-01	Pgrmc1
ENSMUSG00000101014	1.51	0.74	1.3E-01	2.9E-01	-1.25	-0.62	2.1E-01	4.0E-01	-2.23	-1.10	2.6E-02	1.0E+00	-2.28	-1.37	2.3E-02	2.0E-01	Gm28289
ENSMUSG00000032593	0.65	0.08	5.1E-01	7.0E-01	-2.42	-0.30	1.5E-02	5.7E-02	0.00	0.00	1.0E+00	1.0E+00	-2.28	-0.38	2.3E-02	2.0E-01	Amigo3
ENSMUSG00000031821	2.35	0.57	1.9E-02	7.1E-02	-0.33	-0.07	7.4E-01	8.6E-01	-1.15	-0.31	2.5E-01	1.0E+00	-2.27	-0.65	2.3E-02	2.0E-01	Gins2
ENSMUSG00000027861	-3.74	-0.54	1.8E-04	1.7E-03	-8.09	-1.00	6.1E-16	6.2E-14	0.73	0.11	4.6E-01	1.0E+00	-2.27	-0.46	2.3E-02	2.0E-01	Casq2
ENSMUSG00000022721	1.30	0.08	1.9E-01	3.8E-01	-1.88	-0.13	6.0E-02	1.6E-01	-0.16	-0.01	8.8E-01	1.0E+00	-2.27	-0.21	2.3E-02	2.0E-01	Trmt2a
ENSMUSG00000006360	-0.63	-0.09	5.3E-01	7.1E-01	-3.68	-0.50	2.3E-04	1.8E-03	-0.38	-0.07	7.0E-01	1.0E+00	-2.27	-0.41	2.3E-02	2.0E-01	Crip1
ENSMUSG00000029009	-0.66	-0.06	5.1E-01	6.9E-01	-3.18	-0.29	1.5E-03	8.7E-03	0.36	0.04	7.2E-01	1.0E+00	-2.27	-0.23	2.3E-02	2.0E-01	Mthfr
ENSMUSG00000023048	1.85	0.25	6.4E-02	1.7E-01	4.79	0.59	1.7E-06	2.6E-05	0.75	0.12	4.5E-01	1.0E+00	2.27	0.34	2.3E-02	2.0E-01	Prr13
ENSMUSG00000027472	0.46	0.04	6.5E-01	8.0E-01	-2.56	-0.21	1.1E-02	4.2E-02	-0.15	-0.02	8.8E-01	1.0E+00	-2.27	-0.25	2.3E-02	2.0E-01	Pdrg1
ENSMUSG00000020029	0.07	0.01	9.4E-01	9.7E-01	2.71	0.31	6.7E-03	2.9E-02	1.09	0.14	2.7E-01	1.0E+00	2.27	0.30	2.3E-02	2.0E-01	Nudt4
ENSMUSG00000015085	-3.84	-0.54	1.2E-04	1.2E-03	-1.25	-0.18	2.1E-01	4.0E-01	0.97	0.17	3.3E-01	1.0E+00	2.27	0.36	2.3E-02	2.0E-01	Entpd2
ENSMUSG00000006057	3.14	0.25	1.7E-03	1.1E-02	1.05	0.08	3.0E-01	4.9E-01	-1.65	-0.15	1.0E-01	1.0E+00	-2.27	-0.16	2.3E-02	2.0E-01	Atp5g1
ENSMUSG00000097718	0.00	0.00	1.0E+00	1.0E+00	-2.95	-0.77	3.2E-03	1.6E-02	-0.58	-0.19	5.6E-01	1.0E+00	-2.27	-0.77	2.3E-02	2.0E-01	Gm26896
ENSMUSG00000030226	-0.49	-0.08	6.2E-01	7.8E-01	-3.03	-0.52	2.4E-03	1.3E-02	0.69	0.12	4.9E-01	1.0E+00	-2.27	-0.44	2.3E-02	2.0E-01	Lmo3
ENSMUSG00000028158	-4.18	-0.43	2.9E-05	3.5E-04	0.02	0.00	9.9E-01	9.9E-01	0.61	0.08	5.4E-01	1.0E+00	2.27	0.43	2.3E-02	2.0E-01	Mttp
ENSMUSG00000000056	1.55	0.10	1.2E-01	2.7E-01	-0.88	-0.06	3.8E-01	5.7E-01	0.26	0.02	8.0E-01	1.0E+00	-2.27	-0.16	2.3E-02	2.0E-01	Narf
ENSMUSG00000038954	-0.25	-0.03	8.0E-01	9.0E-01	2.57	0.26	1.0E-02	4.1E-02	-0.46	-0.06	6.4E-01	1.0E+00	2.27	0.28	2.3E-02	2.0E-01	Supt3
ENSMUSG00000087679	-1.64	-0.13	1.0E-01	2.4E-01	-3.80	-0.32	1.4E-04	1.2E-03	-1.48	-0.14	1.4E-01	1.0E+00	-2.27	-0.18	2.3E-02	2.0E-01	Tmem250-ps
ENSMUSG00000036198	0.76	0.38	4.5E-01	6.4E-01	2.93	1.89	3.4E-03	1.7E-02	0.57	0.39	5.7E-01	1.0E+00	2.27	1.51	2.3E-02	2.0E-01	Arhgap36
ENSMUSG00000084998	1.71	0.48	8.7E-02	2.2E-01	-1.22	-0.28	2.2E-01	4.1E-01	-0.56	-0.17	5.8E-01	1.0E+00	-2.27	-0.76	2.3E-02	2.0E-01	Gm16279
ENSMUSG00000035877	-2.33	-0.21	2.0E-02	7.4E-02	0.03	0.00	9.8E-01	9.9E-01	0.14	0.02	8.9E-01	1.0E+00	2.27	0.21	2.3E-02	2.0E-01	Zhx3
ENSMUSG00000056947	-0.97	-0.50	3.3E-01	5.4E-01	1.70	0.99	8.9E-02	2.2E-01	1.54	0.91	1.2E-01	1.0E+00	2.27	1.49	2.3E-02	2.0E-01	Mab21l1
ENSMUSG00000038007	0.07	0.01	9.4E-01	9.7E-01	-1.95	-0.33	5.1E-02	1.4E-01	1.83	0.34	6.8E-02	1.0E+00	-2.27	-0.34	2.3E-02	2.0E-01	Acer2
ENSMUSG00000022957	-2.03	-0.11	4.2E-02	1.3E-01	1.31	0.09	1.9E-01	3.7E-01	-0.09	-0.01	9.3E-01	1.0E+00	2.27	0.21	2.3E-02	2.0E-01	Itsn1
ENSMUSG00000030815	1.80	0.13	7.2E-02	1.9E-01	-0.77	-0.06	4.4E-01	6.3E-01	-0.40	-0.04	6.9E-01	1.0E+00	-2.27	-0.18	2.3E-02	2.0E-01	Phkg2
ENSMUSG00000051517	-7.05	-1.70	1.8E-12	1.2E-10	-9.27	-2.61	1.8E-20	3.6E-18	0.24	0.06	8.1E-01	1.0E+00	-2.26	-0.91	2.4E-02	2.0E-01	Arhgef39
ENSMUSG00000035126	-6.34	-0.71	2.3E-10	1.0E-08	-2.26	-0.32	2.4E-02	8.1E-02	0.00	0.00	1.0E+00	1.0E+00	2.27	0.39	2.3E-02	2.0E-01	Wdr78
ENSMUSG00000040688	4.58	0.38	4.7E-06	7.3E-05	1.91	0.17	5.6E-02	1.6E-01	-0.05	-0.01	9.6E-01	1.0E+00	-2.26	-0.21	2.4E-02	2.0E-01	Tbl3
ENSMUSG00000064373	-3.05	-0.30	2.3E-03	1.4E-02	0.00	0.00	1.0E+00	1.0E+00	-0.30	-0.04	7.6E-01	1.0E+00	2.26	0.30	2.4E-02	2.0E-01	Selenop
ENSMUSG00000094132	2.92	0.42	3.5E-03	1.9E-02	4.68	0.84	2.9E-06	4.2E-05	1.18	0.21	2.4E-01	1.0E+00	2.26	0.42	2.4E-02	2.0E-01	Gm3264
ENSMUSG00000095463	1.57	0.22	1.2E-01	2.7E-01	-0.54	-0.07	5.9E-01	7.6E-01	-1.28	-0.20	2.0E-01	1.0E+00	-2.27	-0.29	2.4E-02	2.0E-01	Entpd4
ENSMUSG00000110588	1.33	0.57	1.8E-01	3.6E-01	-1.18	-0.35	2.4E-01	4.3E-01	-2.51	-0.73	1.2E-02	1.0E+00	-2.26	-0.93	2.4E-02	2.0E-01	Gm45774
ENSMUSG00000020781	1.05	0.11	2.9E-01	5.0E-01	-2.10	-0.23	3.6E-02	1.1E-01	0.45	0.06	6.6E-01	1.0E+00	-2.26	-0.33	2.4E-02	2.0E-01	Tsen54
ENSMUSG00000036208	3.27	0.41	1.1E-03	7.4E-03	0.66	0.08	5.1E-01	6.9E-01	-1.20	-0.19	2.3E-01	1.0E+00	-2.26	-0.33	2.4E-02	2.0E-01	Nepro
ENSMUSG00000027230	-1.42	-0.33	1.6E-01	3.3E-01	1.94	0.37	5.3E-02	1.5E-01	0.38	0.10	7.1E-01	1.0E+00	2.26	0.70	2.4E-02	2.0E-01	Creb3l1
ENSMUSG00000026430	-0.42	-0.07	6.7E-01	8.2E-01	2.85	0.37	4.4E-03	2.1E-02	0.31	0.05	7.6E-01	1.0E+00	2.26	0.44	2.4E-02	2.0E-01	Rassf5
ENSMUSG00000036834	0.27	0.09	7.9E-01	8.9E-01	2.23	0.81	2.6E-02	8.6E-02	0.92	0.30	3.6E-01	1.0E+00	2.26	0.72	2.4E-02	2.0E-01	Plch1
ENSMUSG00000034118	-4.04	-0.40	5.4E-05	6.0E-04	-6.02	-0.58	1.7E-09	5.6E-08	0.60	0.08	5.5E-01	1.0E+00	-2.26	-0.18	2.4E-02	2.0E-01	Tpst1
ENSMUSG00000040548	-2.81	-0.15	4.9E-03	2.5E-02	-0.24	-0.01	8.1E-01	9.0E-01	0.36	0.03	7.2E-01	1.0E+00	2.26	0.14	2.4E-02	2.0E-01	Tex2
ENSMUSG00000114593	1.64	0.72	1.0E-01	2.4E-01	-1.12	-0.44	2.6E-01	4.6E-01	-1.50	-0.69	1.3E-01	1.0E+00	-2.26	-1.17	2.4E-02	2.0E-01	Gm19716
ENSMUSG00000058715	-2.03	-0.24	4.3E-02	1.3E-01	-5.01	-0.56	5.3E-07	9.6E-06	-0.34	-0.05	7.3E-01	1.0E+00	-2.26	-0.32	2.4E-02	2.0E-01	Fcer1g
ENSMUSG00000048281	2.93	0.50	3.4E-03	1.9E-02	5.51	1.00	3.5E-08	8.6E-07	-0.62	-0.13	5.3E-01	1.0E+00	2.26	0.51	2.4E-02	2.0E-01	Dleu7
ENSMUSG00000025212	-1.73	-0.11	8.3E-02	2.1E-01	-4.47	-0.36	7.8E-06	1.0E-04	-0.11	-0.01	9.1E-01	1.0E+00	-2.26	-0.25	2.4E-02	2.0E-01	Sfxn3
ENSMUSG00000096014	-1.44	-0.23	1.5E-01	3.2E-01	0.89	0.17	3.7E-01	5.7E-01	1.11	0.22	2.7E-01	1.0E+00	2.26	0.40	2.4E-02	2.0E-01	Sox1
ENSMUSG00000021686	0.64	0.05	5.2E-01	7.0E-01	-1.96	-0.16	5.0E-02	1.4E-01	-1.67	-0.15	9.5E-02	1.0E+00	-2.26	-0.21	2.4E-02	2.0E-01	Ap3b1
ENSMUSG00000026960	-0.85	-0.12	3.9E-01	6.0E-01	1.51	0.20	1.3E-01	2.9E-01	0.35	0.06	7.3E-01	1.0E+00	2.26	0.32	2.4E-02	2.0E-01	Arl6ip6
ENSMUSG00000021198	-1.20	-0.14	2.3E-01	4.2E-01	-3.37	-0.38	7.5E-04	4.9E-03	-1.58	-0.20	1.1E-01	1.0E+00	-2.26	-0.23	2.4E-02	2.0E-01	Unc79
ENSMUSG00000030704	0.24	0.02	8.1E-01	9.0E-01	2.62	0.28	8.8E-03	3.7E-02	0.30	0.04	7.7E-01	1.0E+00	2.26	0.26	2.4E-02	2.0E-01	Rab6a
ENSMUSG00000024177	0.39	0.09	6.9E-01	8.3E-01	-2.09	-0.48	3.7E-02	1.1E-01	-1.69	-0.45	9.0E-02	1.0E+00	-2.26	-0.57	2.4E-02	2.0E-01	Nme4
ENSMUSG00000039515	3.15	0.13	1.6E-03	1.1E-02	5.88	0.23	4.0E-09	1.2E-07	-0.54	-0.03	5.9E-01	1.0E+00	2.26	0.10	2.4E-02	2.0E-01	Ptpa
ENSMUSG00000050503	2.04	0.55	4.2E-02	1.3E-01	-1.16	-0.26	2.5E-01	4.4E-01	-0.61	-0.18	5.4E-01	1.0E+00	-2.26	-0.82	2.4E-02	2.0E-01	Fbxl22
ENSMUSG00000033186	-0.79	-0.10	4.3E-01	6.3E-01	0.91	0.12	3.6E-01	5.6E-01	0.61	0.10	5.4E-01	1.0E+00	2.26	0.23	2.4E-02	2.0E-01	Mzt1
ENSMUSG00000024302	-2.58	-0.15	1.0E-02	4.4E-02	-5.56	-0.30	2.8E-08	6.9E-07	-0.50	-0.04	6.1E-01	1.0E+00	-2.26	-0.15	2.4E-02	2.0E-01	Dtna
ENSMUSG00000039220	-0.96	-0.09	3.4E-01	5.4E-01	0.77	0.07	4.4E-01	6.3E-01	-2.46	-0.25	1.4E-02	1.0E+00	2.26	0.17	2.4E-02	2.0E-01	Ppp1r10
ENSMUSG00000024261	0.64	0.07	5.2E-01	7.1E-01	2.46	0.32	1.4E-02	5.3E-02	0.61	0.09	5.4E-01	1.0E+00	2.26	0.26	2.4E-02	2.0E-01	Syt4
ENSMUSG00000071337	0.33	0.03	7.4E-01	8.6E-01	2.24	0.20	2.5E-02	8.5E-02	1.50	0.15	1.3E-01	1.0E+00	2.26	0.17	2.4E-02	2.0E-01	Tia1
ENSMUSG00000040811	-1.80	-0.18	7.2E-02	1.9E-01	-0.13	-0.01	9.0E-01	9.5E-01	0.87	0.11	3.8E-01	1.0E+00	2.26	0.17	2.4E-02	2.0E-01	Eml2
ENSMUSG00000024830	1.17	0.13	2.4E-01	4.4E-01	-1.07	-0.14	2.8E-01	4.8E-01	-0.48	-0.07	6.3E-01	1.0E+00	-2.26	-0.27	2.4E-02	2.0E-01	Rps6kb2
ENSMUSG00000061360	1.11	0.08	2.7E-01	4.7E-01	-1.45	-0.11	1.5E-01	3.1E-01	-1.42	-0.14	1.6E-01	1.0E+00	-2.26	-0.19	2.4E-02	2.0E-01	Phf5a
ENSMUSG00000047371	0.42	0.05	6.8E-01	8.2E-01	3.28	0.35	1.1E-03	6.5E-03	-0.84	-0.13	4.0E-01	1.0E+00	2.25	0.31	2.4E-02	2.1E-01	Zfp768
ENSMUSG00000060284	-0.15	-0.05	8.8E-01	9.4E-01	-3.22	-0.89	1.3E-03	7.7E-03	-0.34	-0.11	7.4E-01	1.0E+00	-2.25	-0.84	2.4E-02	2.1E-01	Sp7
ENSMUSG00000020802	-0.71	-0.05	4.8E-01	6.7E-01	1.00	0.07	3.2E-01	5.2E-01	0.27	0.03	7.9E-01	1.0E+00	2.25	0.13	2.4E-02	2.1E-01	Ube2o
ENSMUSG00000023830	2.28	0.19	2.3E-02	8.2E-02	-0.22	-0.02	8.3E-01	9.1E-01	0.71	0.08	4.8E-01	1.0E+00	-2.25	-0.21	2.4E-02	2.1E-01	Igf2r
ENSMUSG00000036459	2.56	0.30	1.1E-02	4.6E-02	-0.15	-0.02	8.8E-01	9.4E-01	-0.09	-0.02	9.3E-01	1.0E+00	-2.25	-0.32	2.4E-02	2.1E-01	Wtip
ENSMUSG00000027994	-2.40	-0.59	1.6E-02	6.4E-02	1.14	0.31	2.5E-01	4.5E-01	0.21	0.06	8.3E-01	1.0E+00	2.25	0.90	2.4E-02	2.1E-01	Mcub
ENSMUSG00000060019	-2.66	-0.35	7.8E-03	3.6E-02	0.04	0.01	9.7E-01	9.8E-01	-0.97	-0.16	3.3E-01	1.0E+00	2.25	0.36	2.4E-02	2.1E-01	Gm10073
ENSMUSG00000097658	3.12	1.06	1.8E-03	1.2E-02	0.23	0.07	8.2E-01	9.1E-01	-0.11	-0.04	9.1E-01	1.0E+00	-2.25	-1.00	2.4E-02	2.1E-01	Gm16755
ENSMUSG00000073538	0.62	0.10	5.4E-01	7.2E-01	-2.36	-0.42	1.8E-02	6.6E-02	1.08	0.22	2.8E-01	1.0E+00	-2.25	-0.52	2.4E-02	2.1E-01	E330020D12Rik
ENSMUSG00000020000	-6.22	-0.88	5.1E-10	2.1E-08	-3.01	-0.44	2.6E-03	1.4E-02	-0.07	-0.01	9.4E-01	1.0E+00	2.25	0.45	2.5E-02	2.1E-01	Moxd1
ENSMUSG00000042462	-2.09	-0.24	3.7E-02	1.2E-01	-4.42	-0.59	1.0E-05	1.3E-04	-0.79	-0.12	4.3E-01	1.0E+00	-2.25	-0.34	2.5E-02	2.1E-01	Dctpp1
ENSMUSG00000010755	1.25	0.09	2.1E-01	4.0E-01	4.30	0.27	1.7E-05	2.0E-04	-1.12	-0.10	2.6E-01	1.0E+00	2.25	0.18	2.5E-02	2.1E-01	Cars
ENSMUSG00000032452	-5.21	-0.55	1.9E-07	4.2E-06	-1.08	-0.16	2.8E-01	4.8E-01	-0.22	-0.03	8.3E-01	1.0E+00	2.25	0.40	2.5E-02	2.1E-01	Clstn2
ENSMUSG00000035686	-4.85	-0.88	1.2E-06	2.3E-05	-2.30	-0.44	2.2E-02	7.5E-02	-2.32	-0.42	2.0E-02	1.0E+00	2.25	0.44	2.5E-02	2.1E-01	Thrsp
ENSMUSG00000025656	-2.24	-0.20	2.5E-02	8.8E-02	-5.05	-0.43	4.4E-07	8.1E-06	-0.38	-0.04	7.0E-01	1.0E+00	-2.25	-0.23	2.5E-02	2.1E-01	Arhgef9
ENSMUSG00000002012	1.54	0.19	1.2E-01	2.8E-01	3.59	0.55	3.3E-04	2.4E-03	1.12	0.17	2.6E-01	1.0E+00	2.25	0.36	2.5E-02	2.1E-01	Pnck
ENSMUSG00000030386	1.40	0.13	1.6E-01	3.3E-01	4.13	0.38	3.7E-05	3.8E-04	0.94	0.11	3.4E-01	1.0E+00	2.25	0.25	2.5E-02	2.1E-01	Zfp606
ENSMUSG00000020604	-0.63	-0.10	5.3E-01	7.1E-01	-2.71	-0.42	6.6E-03	2.9E-02	0.25	0.05	8.0E-01	1.0E+00	-2.25	-0.31	2.5E-02	2.1E-01	Arsg
ENSMUSG00000029168	0.61	0.04	5.4E-01	7.2E-01	3.14	0.34	1.7E-03	9.5E-03	0.63	0.06	5.3E-01	1.0E+00	2.25	0.29	2.5E-02	2.1E-01	Dpysl5
ENSMUSG00000031239	0.50	0.03	6.1E-01	7.8E-01	-2.24	-0.16	2.5E-02	8.5E-02	0.26	0.02	7.9E-01	1.0E+00	-2.25	-0.18	2.5E-02	2.1E-01	Itm2a
ENSMUSG00000040472	-0.43	-0.04	6.7E-01	8.2E-01	-2.63	-0.25	8.5E-03	3.6E-02	-1.23	-0.14	2.2E-01	1.0E+00	-2.25	-0.20	2.5E-02	2.1E-01	Rabggta
ENSMUSG00000046999	-2.12	-0.77	3.4E-02	1.1E-01	0.58	0.19	5.6E-01	7.4E-01	0.04	0.02	9.7E-01	1.0E+00	2.25	0.96	2.5E-02	2.1E-01	1110032F04Rik
ENSMUSG00000040473	-0.30	-0.04	7.6E-01	8.7E-01	1.55	0.21	1.2E-01	2.7E-01	0.35	0.06	7.3E-01	1.0E+00	2.25	0.26	2.5E-02	2.1E-01	Cfap69
ENSMUSG00000025475	-0.04	-0.01	9.7E-01	9.8E-01	2.78	0.54	5.4E-03	2.5E-02	0.61	0.15	5.4E-01	1.0E+00	2.25	0.56	2.5E-02	2.1E-01	Adgra1
ENSMUSG00000036427	5.91	0.33	3.5E-09	1.3E-07	3.39	0.17	6.9E-04	4.6E-03	-0.76	-0.05	4.5E-01	1.0E+00	-2.24	-0.15	2.5E-02	2.1E-01	Gpi1
ENSMUSG00000097026	4.67	1.71	3.0E-06	5.0E-05	1.66	0.54	9.6E-02	2.3E-01	-0.62	-0.23	5.4E-01	1.0E+00	-2.24	-1.17	2.5E-02	2.1E-01	Gm26786
ENSMUSG00000099964	1.36	0.35	1.7E-01	3.5E-01	4.16	0.94	3.2E-05	3.4E-04	-1.06	-0.35	2.9E-01	1.0E+00	2.24	0.59	2.5E-02	2.1E-01	Gm29514
ENSMUSG00000047344	-0.95	-0.26	3.4E-01	5.4E-01	1.67	0.45	9.5E-02	2.3E-01	-0.12	-0.04	9.1E-01	1.0E+00	2.24	0.71	2.5E-02	2.1E-01	Lancl3
ENSMUSG00000031812	0.53	0.03	6.0E-01	7.6E-01	-2.03	-0.13	4.3E-02	1.3E-01	-1.45	-0.11	1.5E-01	1.0E+00	-2.24	-0.16	2.5E-02	2.1E-01	Map1lc3b
ENSMUSG00000032135	-3.13	-0.49	1.7E-03	1.1E-02	-4.97	-0.98	6.8E-07	1.2E-05	0.23	0.04	8.2E-01	1.0E+00	-2.24	-0.49	2.5E-02	2.1E-01	Mcam
ENSMUSG00000117440	4.10	1.06	4.1E-05	4.7E-04	1.67	0.40	9.5E-02	2.3E-01	-0.31	-0.11	7.6E-01	1.0E+00	-2.24	-0.66	2.5E-02	2.1E-01
ENSMUSG00000021636	-3.08	-0.89	2.1E-03	1.3E-02	-0.47	-0.11	6.4E-01	7.9E-01	-0.95	-0.31	3.4E-01	1.0E+00	2.24	0.78	2.5E-02	2.1E-01	Marveld2
ENSMUSG00000018340	-0.50	-0.04	6.2E-01	7.8E-01	-3.78	-0.28	1.5E-04	1.3E-03	-1.05	-0.08	2.9E-01	1.0E+00	-2.24	-0.24	2.5E-02	2.1E-01	Anxa6
ENSMUSG00000042148	-0.04	0.00	9.7E-01	9.8E-01	-2.80	-0.19	5.1E-03	2.4E-02	-1.25	-0.11	2.1E-01	1.0E+00	-2.24	-0.18	2.5E-02	2.1E-01	Cox10
ENSMUSG00000037224	-7.94	-0.85	2.0E-15	2.3E-13	-8.53	-1.25	1.4E-17	1.9E-15	-0.26	-0.03	8.0E-01	1.0E+00	-2.24	-0.39	2.5E-02	2.1E-01	Zfyve28
ENSMUSG00000026072	-2.71	-0.48	6.7E-03	3.3E-02	-0.14	-0.02	8.9E-01	9.4E-01	-0.47	-0.10	6.4E-01	1.0E+00	2.24	0.46	2.5E-02	2.1E-01	Il1r1
ENSMUSG00000022949	-1.07	-0.17	2.9E-01	4.9E-01	1.47	0.29	1.4E-01	3.0E-01	0.18	0.04	8.6E-01	1.0E+00	2.24	0.47	2.5E-02	2.1E-01	Clic6
ENSMUSG00000030022	-0.67	-0.12	5.1E-01	6.9E-01	2.15	0.39	3.2E-02	1.0E-01	0.30	0.07	7.6E-01	1.0E+00	2.24	0.51	2.5E-02	2.1E-01	Adamts9
ENSMUSG00000020042	-0.07	-0.03	9.4E-01	9.7E-01	2.44	0.95	1.5E-02	5.5E-02	0.72	0.33	4.7E-01	1.0E+00	2.24	0.98	2.5E-02	2.1E-01	Btbd11
ENSMUSG00000026969	2.42	0.91	1.6E-02	6.2E-02	-0.38	-0.12	7.0E-01	8.4E-01	-2.27	-0.79	2.3E-02	1.0E+00	-2.24	-1.03	2.5E-02	2.1E-01	Fam166a
ENSMUSG00000021262	-2.27	-0.11	2.3E-02	8.3E-02	0.74	0.03	4.6E-01	6.5E-01	-0.35	-0.02	7.3E-01	1.0E+00	2.24	0.14	2.5E-02	2.1E-01	Evl
ENSMUSG00000022365	1.01	0.05	3.1E-01	5.2E-01	3.53	0.21	4.2E-04	3.0E-03	0.82	0.06	4.1E-01	1.0E+00	2.24	0.17	2.5E-02	2.1E-01	Derl1
ENSMUSG00000039917	1.16	0.07	2.5E-01	4.4E-01	3.73	0.23	1.9E-04	1.6E-03	0.80	0.07	4.2E-01	1.0E+00	2.24	0.16	2.5E-02	2.1E-01	Rhbdd2
ENSMUSG00000033849	-0.41	-0.10	6.8E-01	8.2E-01	1.91	0.48	5.6E-02	1.5E-01	0.73	0.20	4.7E-01	1.0E+00	2.24	0.58	2.5E-02	2.1E-01	B3galt2
ENSMUSG00000003779	3.29	0.52	1.0E-03	7.1E-03	0.48	0.07	6.3E-01	7.9E-01	-0.89	-0.17	3.7E-01	1.0E+00	-2.24	-0.45	2.5E-02	2.1E-01	Kif20a
ENSMUSG00000018199	1.11	0.13	2.7E-01	4.7E-01	2.81	0.35	4.9E-03	2.3E-02	0.75	0.11	4.5E-01	1.0E+00	2.24	0.23	2.5E-02	2.1E-01	Trove2
ENSMUSG00000022376	-0.23	-0.06	8.2E-01	9.1E-01	2.81	0.61	5.0E-03	2.3E-02	1.01	0.24	3.1E-01	1.0E+00	2.24	0.67	2.5E-02	2.1E-01	Adcy8
ENSMUSG00000054034	5.88	0.42	4.1E-09	1.5E-07	3.43	0.24	6.1E-04	4.1E-03	-1.33	-0.11	1.8E-01	1.0E+00	-2.24	-0.18	2.5E-02	2.1E-01	Tceal5
ENSMUSG00000026112	0.37	0.02	7.1E-01	8.4E-01	-2.35	-0.14	1.9E-02	6.7E-02	-0.66	-0.05	5.1E-01	1.0E+00	-2.24	-0.16	2.5E-02	2.1E-01	Coa5
ENSMUSG00000034168	-5.55	-0.42	2.8E-08	7.7E-07	-1.56	-0.15	1.2E-01	2.7E-01	0.34	0.03	7.4E-01	1.0E+00	2.23	0.27	2.5E-02	2.1E-01	Irf2bpl
ENSMUSG00000032648	-4.53	-0.63	5.9E-06	8.9E-05	-1.51	-0.23	1.3E-01	2.8E-01	0.12	0.02	9.0E-01	1.0E+00	2.23	0.40	2.5E-02	2.1E-01	Pygm
ENSMUSG00000085996	-3.48	-1.83	5.1E-04	4.0E-03	-5.17	-3.16	2.3E-07	4.6E-06	0.45	0.29	6.6E-01	1.0E+00	-2.23	-1.33	2.5E-02	2.1E-01	A830012C17Rik
ENSMUSG00000029307	-3.23	-0.75	1.3E-03	8.5E-03	-0.53	-0.12	5.9E-01	7.6E-01	0.14	0.04	8.9E-01	1.0E+00	2.23	0.63	2.5E-02	2.1E-01	Dmp1
ENSMUSG00000095912	3.22	0.52	1.3E-03	8.7E-03	4.71	0.90	2.4E-06	3.6E-05	0.79	0.17	4.3E-01	1.0E+00	2.23	0.38	2.5E-02	2.1E-01	Gm3317
ENSMUSG00000021098	0.67	0.08	5.0E-01	6.9E-01	3.28	0.55	1.1E-03	6.5E-03	1.62	0.22	1.1E-01	1.0E+00	2.24	0.47	2.5E-02	2.1E-01	4930447C04Rik
ENSMUSG00000045348	0.51	0.04	6.1E-01	7.7E-01	3.03	0.24	2.4E-03	1.3E-02	0.53	0.05	6.0E-01	1.0E+00	2.23	0.21	2.5E-02	2.1E-01	Nyap1
ENSMUSG00000050875	-0.28	-0.04	7.8E-01	8.8E-01	3.45	0.73	5.7E-04	3.9E-03	0.79	0.12	4.3E-01	1.0E+00	2.23	0.77	2.5E-02	2.1E-01	Minar2
ENSMUSG00000045092	-4.63	-0.54	3.6E-06	5.8E-05	-7.24	-0.78	4.5E-13	2.9E-11	-1.76	-0.22	7.8E-02	1.0E+00	-2.23	-0.24	2.5E-02	2.1E-01	S1pr1
ENSMUSG00000071078	4.02	0.78	5.9E-05	6.4E-04	0.77	0.16	4.4E-01	6.4E-01	-0.71	-0.17	4.8E-01	1.0E+00	-2.23	-0.62	2.6E-02	2.1E-01	Nr2c2ap
ENSMUSG00000037965	1.21	0.08	2.2E-01	4.2E-01	-1.26	-0.08	2.1E-01	3.9E-01	0.50	0.04	6.2E-01	1.0E+00	-2.23	-0.15	2.6E-02	2.1E-01	Zc3h7a
ENSMUSG00000002496	0.90	0.07	3.7E-01	5.7E-01	-1.78	-0.13	7.5E-02	1.9E-01	-0.74	-0.07	4.6E-01	1.0E+00	-2.23	-0.20	2.6E-02	2.1E-01	Tsc2
ENSMUSG00000116673	-3.16	-0.47	1.6E-03	1.0E-02	-0.81	-0.13	4.2E-01	6.1E-01	1.88	0.31	6.1E-02	1.0E+00	2.23	0.34	2.6E-02	2.1E-01	A630089N07Rik
ENSMUSG00000085262	2.47	0.85	1.4E-02	5.6E-02	-0.73	-0.23	4.6E-01	6.5E-01	-0.64	-0.24	5.2E-01	1.0E+00	-2.23	-1.08	2.6E-02	2.1E-01	Gm11574
ENSMUSG00000027708	-1.90	-0.18	5.7E-02	1.6E-01	0.50	0.05	6.2E-01	7.8E-01	0.77	0.09	4.4E-01	1.0E+00	2.23	0.24	2.6E-02	2.1E-01	Dcun1d1
ENSMUSG00000020736	1.35	0.18	1.8E-01	3.5E-01	4.10	0.47	4.2E-05	4.3E-04	0.45	0.07	6.5E-01	1.0E+00	2.23	0.30	2.6E-02	2.1E-01	Nt5c
ENSMUSG00000029469	1.43	0.10	1.5E-01	3.2E-01	3.97	0.33	7.2E-05	6.8E-04	0.27	0.03	7.9E-01	1.0E+00	2.23	0.23	2.6E-02	2.1E-01	Ift81
ENSMUSG00000055409	-1.81	-0.27	7.1E-02	1.9E-01	1.49	0.27	1.4E-01	2.9E-01	-0.23	-0.04	8.2E-01	1.0E+00	2.23	0.54	2.6E-02	2.1E-01	Nell1
ENSMUSG00000112168	3.94	0.89	8.0E-05	8.4E-04	1.79	0.37	7.3E-02	1.9E-01	0.55	0.15	5.8E-01	1.0E+00	-2.23	-0.53	2.6E-02	2.1E-01	Gm34776
ENSMUSG00000030748	-4.05	-0.52	5.1E-05	5.7E-04	-0.84	-0.11	4.0E-01	6.0E-01	-0.51	-0.08	6.1E-01	1.0E+00	2.23	0.42	2.6E-02	2.1E-01	Il4ra
ENSMUSG00000051319	-1.08	-0.12	2.8E-01	4.8E-01	1.42	0.17	1.6E-01	3.2E-01	-0.78	-0.11	4.4E-01	1.0E+00	2.23	0.29	2.6E-02	2.1E-01	Mtln
ENSMUSG00000032890	-1.79	-0.28	7.4E-02	1.9E-01	2.18	0.42	2.9E-02	9.5E-02	0.82	0.14	4.1E-01	1.0E+00	2.23	0.70	2.6E-02	2.1E-01	Rims3
ENSMUSG00000048355	3.82	0.42	1.3E-04	1.3E-03	5.56	0.66	2.7E-08	6.9E-07	0.66	0.09	5.1E-01	1.0E+00	2.23	0.25	2.6E-02	2.1E-01	Arxes1
[truncated: 53,453 more rows]
